# Supplementary material for: 4-[(2-Phenyl­eth­yl)amino]­benzoic acid
Source: IUCrdata. 2024 Aug 6;9(Pt 8):x240753. doi: 10.1107/S2414314624007533 (PMC11375599; doi:10.1107/S2414314624007533)
Supplement: Supplementary file 1 [file x-09-x240753-sup1.cif]

##############################################################################
#                                                                            #
# This CIF contains the data for a data article accepted for                 #
# publication in IUCrData. It conforms to the requirements of                #
# Notes for Authors for IUCrData, and has been                               #
# peer reviewed under the auspices of IUCrData.                              #
#                                                                            #
# Full details of the Crystallographic Information File format               #
# are given in the paper "The Crystallographic Information File (CIF):       #
# a New Standard Archive File for Crystallography" by S. R. Hall, F. H.      #
# Allen and I. D. Brown [Acta Cryst. (1991), A47, 655-685].                  #
#                                                                            #
# The current version of the core CIF dictionary is obtainable from          #
# ftp://ftp.iucr.org/pub/cif_core.dic.                                       #
#                                                                            #
# Software is freely available for graphical display of the structure(s)     #
# in this CIF. For information consult the CIF software page                 #
# http://www.iucr.org/resources/cif/software.                                #
#                                                                            #
# This file may be used for bona fide research purposes within the           #
# scientific community so long as proper attribution is given to the data    # 
# article from which it was obtained.                                        #
#                                                                            #
##############################################################################
data_global
_audit_creation_method     'SHELXL-2018/3'
_journal_date_recd_electronic     2024-05-26
_journal_date_accepted     2024-07-31
_journal_name_full     'IUCrData'
_journal_year     2024
_journal_volume     9
_journal_issue      1
_journal_page_first     0
_journal_page_last     0
_journal_paper_category     HO
_journal_paper_doi     10.1107/S2414314624007533
_journal_coeditor_code     HB4476
_publ_contact_author_name     'Dr Sihui Long'
_publ_contact_author_address
;
School of Chemical Engineering and Pharmacy
Wuhan Institute of Technology
Wuhan, Hubei 430205
China
;
_publ_contact_author_email     'sihuilong@wit.edu.cn'
_publ_contact_author_fax     ?
_publ_contact_author_phone     '86-177-6250-2329'
_publ_section_title
;
4-[(2-Phenylethyl)amino]benzoic acid
;
_publ_section_title_footnote     .
loop_
    _publ_author_name
    _publ_author_address
    'Zhang, Kexin'
;
School of Chemical Engineering and Pharmacy
Wuhan Institute of Technology
Wuhan, Hubei 430205
People's Republic of China
;
    'Long, Sihui'
;
School of Chemical Engineering and Pharmacy
Wuhan Institute of Technology
Wuhan, Hubei 430205
People's Republic of China
;
_publ_section_synopsis
;
The title compound crystallizes with two molecules in the asymmetric unit. In
the crystal, the two molecules associate to form an acid--acid dimer by
pairwise O---H...O hydrogen bonds.
;
data_I
_audit_creation_method
;
Olex2 1.5
(compiled 2023.03.06 svn.rbb2c1857 for OlexSys, GUI svn.r6748)
;
_chemical_name_systematic
;
4-[(2-Phenylethyl)amino]benzoic acid
;
_chemical_name_common     ?
_chemical_formula_moiety     'C15 H15 N O2'
_chemical_formula_sum     'C15 H15 N O2'
_chemical_formula_iupac     'C15 H15 N O2'
_chemical_formula_weight     241.28
_chemical_melting_point     ?
_space_group_crystal_system     monoclinic
_space_group_name_H-M_alt     'P 1 21/c 1'
_space_group_name_Hall     '-P 2ybc'
loop_
    _space_group_symop_operation_xyz
    'x, y, z'
    '-x, y+1/2, -z+1/2'
    '-x, -y, -z'
    'x, -y-1/2, z-1/2'
_cell_length_a     14.7698(7)
_cell_length_b     6.6730(3)
_cell_length_c     26.2392(12)
_cell_angle_alpha     90
_cell_angle_beta     102.231(5)
_cell_angle_gamma     90
_cell_volume     2527.4(2)
_cell_formula_units_Z     8
_cell_measurement_reflns_used     6437
_cell_measurement_theta_min     1.8790
_cell_measurement_theta_max     27.1570
_cell_measurement_temperature     305
_exptl_crystal_description     needle
_exptl_crystal_colour     'colourless'
_exptl_crystal_size_max     0.16
_exptl_crystal_size_mid     0.05
_exptl_crystal_size_min     0.04
_exptl_crystal_density_diffrn     1.268
_exptl_crystal_density_meas     ?
_exptl_crystal_density_method     ?
_exptl_crystal_F_000     1024
_exptl_absorpt_coefficient_mu     0.084
_exptl_absorpt_correction_type     multi-scan
_exptl_absorpt_process_details
;
(CrysAlisPro; Rigaku OD, 2022)
;
_exptl_absorpt_correction_T_min     0.59826
_exptl_absorpt_correction_T_max     1.00000
_diffrn_ambient_temperature     305
_diffrn_source     'Rotating-anode X-ray tube'
_diffrn_radiation_type     'Mo K\a'
_diffrn_radiation_wavelength     0.71073
_diffrn_radiation_monochromator     mirror
_diffrn_measurement_device_type     'XtaLAB Synergy R, DW system, HyPix'
_diffrn_measurement_device     'four-circle diffractometer'
_diffrn_measurement_method     '\w scans'
_diffrn_detector     'Hybrid Pixel Array Detector'
_diffrn_detector_area_resol_mean     10.0000
_diffrn_reflns_number     26873
_diffrn_reflns_av_R_equivalents     0.0334
_diffrn_reflns_av_unetI/netI     0.0323
_diffrn_reflns_theta_min     1.888
_diffrn_reflns_theta_max     31.004
_diffrn_reflns_theta_full     25.242
_diffrn_measured_fraction_theta_max     0.805
_diffrn_measured_fraction_theta_full     1.000
_diffrn_reflns_limit_h_min     -21
_diffrn_reflns_limit_h_max     19
_diffrn_reflns_limit_k_min     -8
_diffrn_reflns_limit_k_max     9
_diffrn_reflns_limit_l_min     -32
_diffrn_reflns_limit_l_max     34
_diffrn_radiation_probe     x-ray
_refine_special_details
;
The positions of H atoms attached to N1 and O1 were obtained from a
 difference
Fourier map. Other H atoms were positioned geometrically with O---H = 0.82,
N---H = 0.86 and C---H = 0.93 \%A and constraioned to ride on their parent
atoms with <i>U</i>~iso~(H) = 1.2<i>U</i>~eq~(carrier).
;
_reflns_number_total     6498
_reflns_number_gt     3944
_reflns_threshold_expression     'I > 2\s(I)'
_refine_ls_structure_factor_coef     Fsqd
_refine_ls_matrix_type     full
_refine_ls_R_factor_all     0.0995
_refine_ls_R_factor_gt     0.0582
_refine_ls_wR_factor_gt     0.1552
_refine_ls_wR_factor_ref     0.1754
_refine_ls_goodness_of_fit_ref     1.034
_refine_ls_restrained_S_all     1.034
_refine_ls_number_reflns     6498
_refine_ls_number_parameters     330
_refine_ls_number_restraints     0
_refine_ls_hydrogen_treatment     mixed
_refine_ls_weighting_scheme     calc
_refine_ls_weighting_details
              'w=1/[\s^2^(Fo^2^)+(0.0816P)^2^+0.4926P] where P=(Fo^2^+2Fc^2^)/3'
_atom_sites_solution_hydrogens     mixed
_atom_sites_solution_primary     dual
_atom_sites_solution_secondary     difmap
_refine_ls_shift/su_max     0.001
_refine_ls_shift/su_mean     0.000
_refine_diff_density_max     0.523
_refine_diff_density_min     -0.281
_refine_ls_extinction_method     none
_refine_ls_extinction_coef     .
loop_
    _atom_type_symbol
    _atom_type_description
    _atom_type_scat_dispersion_real
    _atom_type_scat_dispersion_imag
    _atom_type_scat_source
    'C' 'C' 0.0033 0.0016
                         'International Tables Vol C Tables 4.2.6.8 and 6.1.1.4'
    'H' 'H' 0.0000 0.0000
                         'International Tables Vol C Tables 4.2.6.8 and 6.1.1.4'
    'N' 'N' 0.0061 0.0033
                         'International Tables Vol C Tables 4.2.6.8 and 6.1.1.4'
    'O' 'O' 0.0106 0.0060
                         'International Tables Vol C Tables 4.2.6.8 and 6.1.1.4'
_computing_data_collection
;
CrysAlisPro 1.171.42.77a (Rigaku OD, 2022)
;
_computing_cell_refinement
;
CrysAlisPro 1.171.42.77a (Rigaku OD, 2022)
;
_computing_data_reduction
;
CrysAlisPro 1.171.42.77a (Rigaku OD, 2022)
;
_computing_structure_solution
;
<i>SHELXT</i>  (Sheldrick, 2015a)
;
_computing_structure_refinement
;
<i>SHELXL2018/3</i> (Sheldrick, 2015b)
;
_computing_molecular_graphics
;
Olex2 1.5 (Dolomanov et al., 2009)
;
_computing_publication_material
;
Olex2 1.5 (Dolomanov et al., 2009)
;
loop_
    _atom_site_type_symbol
    _atom_site_label
    _atom_site_fract_x
    _atom_site_fract_y
    _atom_site_fract_z
    _atom_site_U_iso_or_equiv
    _atom_site_adp_type
    _atom_site_calc_flag
    _atom_site_occupancy
    _atom_site_disorder_assembly
    _atom_site_disorder_group
    O O1 0.63928(9) 0.5549(2) 0.49996(5) 0.0608(4) Uani d 1 . .
    H H1 0.661(2) 0.687(5) 0.4841(12) 0.139(12) Uiso d 1 . .
    O O2 0.78373(9) 0.5311(2) 0.54712(6) 0.0623(4) Uani d 1 . .
    N N1 0.62345(10) -0.2690(2) 0.62201(6) 0.0556(4) Uani d 1 . .
    H H1A 0.670942 -0.343326 0.633528 0.067 Uiso calc 1 . .
    C C1 0.67845(12) 0.2741(2) 0.55501(6) 0.0448(4) Uani d 1 . .
    C C2 0.58830(12) 0.2008(3) 0.54624(7) 0.0475(4) Uani d 1 . .
    H H2 0.540867 0.273251 0.525216 0.057 Uiso calc 1 . .
    C C3 0.56779(12) 0.0226(3) 0.56814(7) 0.0473(4) Uani d 1 . .
    H H3 0.506936 -0.022989 0.561997 0.057 Uiso calc 1 . .
    C C4 0.63833(12) -0.0896(3) 0.59955(7) 0.0461(4) Uani d 1 . .
    C C5 0.72918(12) -0.0169(3) 0.60742(8) 0.0575(5) Uani d 1 . .
    H H5 0.777273 -0.090155 0.627617 0.069 Uiso calc 1 . .
    C C6 0.74806(13) 0.1609(3) 0.58571(8) 0.0539(5) Uani d 1 . .
    H H6 0.808861 0.206790 0.591675 0.065 Uiso calc 1 . .
    C C7 0.70333(13) 0.4639(3) 0.53328(7) 0.0485(4) Uani d 1 . .
    C C8 0.53414(12) -0.3427(3) 0.62782(7) 0.0523(4) Uani d 1 . .
    H H8A 0.496079 -0.374358 0.593891 0.063 Uiso calc 1 . .
    H H8B 0.502589 -0.241065 0.643982 0.063 Uiso calc 1 . .
    C C9 0.54902(12) -0.5296(3) 0.66167(7) 0.0496(4) Uani d 1 . .
    H H9A 0.567642 -0.638343 0.641589 0.060 Uiso calc 1 . .
    H H9B 0.599654 -0.504918 0.691190 0.060 Uiso calc 1 . .
    C C10 0.46542(11) -0.5960(2) 0.68191(6) 0.0439(4) Uani d 1 . .
    C C11 0.43655(13) -0.4860(3) 0.72026(7) 0.0554(5) Uani d 1 . .
    H H11 0.466372 -0.366526 0.731813 0.067 Uiso calc 1 . .
    C C12 0.36428(14) -0.5512(4) 0.74149(8) 0.0678(6) Uani d 1 . .
    H H12 0.345739 -0.476165 0.767353 0.081 Uiso calc 1 . .
    C C13 0.31917(13) -0.7279(4) 0.72450(9) 0.0671(6) Uani d 1 . .
    H H13 0.270503 -0.772369 0.738992 0.080 Uiso calc 1 . .
    C C14 0.34607(13) -0.8363(3) 0.68665(8) 0.0629(5) Uani d 1 . .
    H H14 0.315378 -0.954661 0.674913 0.075 Uiso calc 1 . .
    C C15 0.41898(12) -0.7717(3) 0.66540(7) 0.0525(4) Uani d 1 . .
    H H15 0.437040 -0.847735 0.639567 0.063 Uiso calc 1 . .
    O O3 0.84499(10) 0.8497(2) 0.50638(6) 0.0662(4) Uani d 1 . .
    H H3A 0.822533 0.751596 0.517918 0.099 Uiso calc 1 . .
    O O4 0.69836(10) 0.8856(2) 0.46252(6) 0.0632(4) Uani d 1 . .
    N N2 0.87828(12) 1.6586(3) 0.38333(7) 0.0675(5) Uani d 1 . .
    H H2A 0.833024 1.729992 0.366770 0.081 Uiso calc 1 . .
    C C16 0.78021(12) 0.9463(3) 0.47444(7) 0.0496(4) Uani d 1 . .
    C C17 0.80772(12) 1.1332(3) 0.45255(7) 0.0466(4) Uani d 1 . .
    C C18 0.74220(12) 1.2459(3) 0.41908(7) 0.0538(4) Uani d 1 . .
    H H18 0.680858 1.203340 0.411462 0.065 Uiso calc 1 . .
    C C19 0.76571(13) 1.4194(3) 0.39684(8) 0.0588(5) Uani d 1 . .
    H H19 0.720120 1.493054 0.374767 0.071 Uiso calc 1 . .
    C C20 0.85731(12) 1.4864(3) 0.40705(7) 0.0506(4) Uani d 1 . .
    C C21 0.92346(13) 1.3758(3) 0.44124(7) 0.0563(5) Uani d 1 . .
    H H21 0.984766 1.418640 0.449118 0.068 Uiso calc 1 . .
    C C22 0.89844(13) 1.2027(3) 0.46351(7) 0.0552(5) Uani d 1 . .
    H H22 0.943452 1.130779 0.486442 0.066 Uiso calc 1 . .
    C C23 0.97058(16) 1.7271(4) 0.38434(9) 0.0814(7) Uani d 1 . .
    H H23A 1.001736 1.630511 0.366397 0.098 Uiso calc 1 . .
    H H23B 1.004391 1.734502 0.420262 0.098 Uiso calc 1 . .
    C C24 0.9728(2) 1.9283(5) 0.35931(10) 0.1036(10) Uani d 1 . .
    H H24A 1.037110 1.966035 0.362182 0.124 Uiso calc 1 . .
    H H24B 0.945471 2.025064 0.379169 0.124 Uiso calc 1 . .
    C C25 0.92401(13) 1.9459(3) 0.30261(8) 0.0552(5) Uani d 1 . .
    C C26 0.86614(18) 2.1100(4) 0.28705(13) 0.0890(9) Uani d 1 . .
    H H26 0.854239 2.202736 0.311259 0.107 Uiso calc 1 . .
    C C27 0.82450(17) 2.1318(4) 0.23115(15) 0.0942(9) Uani d 1 . .
    H H27 0.785947 2.239475 0.219054 0.113 Uiso calc 1 . .
    C C28 0.84354(17) 1.9928(5) 0.19821(11) 0.0813(7) Uani d 1 . .
    H H28 0.818089 2.005214 0.162771 0.098 Uiso calc 1 . .
    C C29 0.89698(17) 1.8403(5) 0.21468(11) 0.0843(7) Uani d 1 . .
    H H29 0.908093 1.745809 0.190688 0.101 Uiso calc 1 . .
    C C30 0.93649(15) 1.8160(3) 0.26544(9) 0.0701(6) Uani d 1 . .
    H H30 0.974023 1.704664 0.275262 0.084 Uiso calc 1 . .
loop_
    _atom_site_aniso_label
    _atom_site_aniso_U_11
    _atom_site_aniso_U_22
    _atom_site_aniso_U_33
    _atom_site_aniso_U_12
    _atom_site_aniso_U_13
    _atom_site_aniso_U_23
    O1 0.0613(8) 0.0543(8) 0.0630(8) 0.0015(6) 0.0047(7) 0.0157(6)
    O2 0.0600(8) 0.0528(8) 0.0691(9) -0.0071(6) 0.0024(7) 0.0133(6)
    N1 0.0481(8) 0.0523(9) 0.0676(10) -0.0004(7) 0.0151(7) 0.0153(7)
    C1 0.0516(9) 0.0429(9) 0.0393(9) 0.0004(7) 0.0083(7) -0.0014(7)
    C2 0.0505(10) 0.0479(10) 0.0412(9) 0.0034(7) 0.0032(7) 0.0007(7)
    C3 0.0458(9) 0.0518(10) 0.0441(9) -0.0039(8) 0.0091(7) -0.0022(7)
    C4 0.0508(9) 0.0451(9) 0.0442(9) -0.0013(7) 0.0138(8) -0.0006(7)
    C5 0.0459(9) 0.0536(11) 0.0690(12) 0.0004(8) 0.0035(9) 0.0161(9)
    C6 0.0460(9) 0.0509(10) 0.0632(12) -0.0048(8) 0.0080(8) 0.0068(8)
    C7 0.0564(10) 0.0440(9) 0.0442(9) 0.0007(8) 0.0089(8) -0.0001(7)
    C8 0.0485(9) 0.0545(10) 0.0534(10) -0.0047(8) 0.0099(8) 0.0063(8)
    C9 0.0468(9) 0.0494(10) 0.0530(10) -0.0008(8) 0.0113(8) 0.0037(8)
    C10 0.0430(8) 0.0460(9) 0.0400(8) -0.0014(7) 0.0030(7) 0.0045(7)
    C11 0.0529(10) 0.0597(11) 0.0528(10) -0.0053(9) 0.0092(8) -0.0099(9)
    C12 0.0603(12) 0.0907(16) 0.0558(12) 0.0063(11) 0.0201(10) -0.0033(11)
    C13 0.0450(10) 0.0887(16) 0.0674(13) -0.0044(10) 0.0117(9) 0.0236(12)
    C14 0.0538(11) 0.0573(12) 0.0734(14) -0.0133(9) 0.0043(10) 0.0092(10)
    C15 0.0545(10) 0.0465(10) 0.0542(10) -0.0002(8) 0.0065(8) 0.0004(8)
    O3 0.0646(8) 0.0566(8) 0.0739(10) 0.0053(6) 0.0068(7) 0.0218(7)
    O4 0.0641(8) 0.0550(8) 0.0659(9) -0.0059(6) 0.0033(7) 0.0118(6)
    N2 0.0597(10) 0.0657(11) 0.0753(12) -0.0049(8) 0.0104(9) 0.0216(9)
    C16 0.0546(10) 0.0474(10) 0.0451(9) 0.0041(8) 0.0069(8) 0.0023(7)
    C17 0.0517(9) 0.0446(9) 0.0431(9) 0.0028(7) 0.0093(8) 0.0002(7)
    C18 0.0451(9) 0.0550(10) 0.0596(11) 0.0006(8) 0.0073(8) 0.0095(9)
    C19 0.0509(10) 0.0609(11) 0.0626(12) 0.0056(9) 0.0076(9) 0.0180(9)
    C20 0.0536(10) 0.0489(10) 0.0496(10) 0.0004(8) 0.0115(8) 0.0030(8)
    C21 0.0477(10) 0.0631(12) 0.0549(11) -0.0058(9) 0.0033(8) 0.0017(9)
    C22 0.0539(10) 0.0559(11) 0.0509(10) 0.0073(8) -0.0001(8) 0.0056(8)
    C23 0.0672(13) 0.1038(19) 0.0657(14) -0.0280(13) -0.0031(11) 0.0224(13)
    C24 0.126(2) 0.114(2) 0.0658(15) -0.0607(19) 0.0075(15) 0.0107(15)
    C25 0.0525(10) 0.0566(11) 0.0596(11) -0.0118(9) 0.0191(9) 0.0030(9)
    C26 0.0799(15) 0.0647(14) 0.139(3) -0.0150(12) 0.0612(17) -0.0271(15)
    C27 0.0561(13) 0.0780(17) 0.145(3) 0.0076(12) 0.0123(16) 0.0388(18)
    C28 0.0611(13) 0.098(2) 0.0812(17) -0.0161(14) 0.0059(12) 0.0191(15)
    C29 0.0666(14) 0.108(2) 0.0783(17) -0.0111(14) 0.0154(13) -0.0114(15)
    C30 0.0577(12) 0.0682(13) 0.0840(16) 0.0033(10) 0.0139(11) -0.0099(12)
_geom_special_details
;
 All esds (except the esd in the dihedral angle between two l.s. planes)
 are estimated using the full covariance matrix.  The cell esds are taken
 into account individually in the estimation of esds in distances, angles
 and torsion angles; correlations between esds in cell parameters are only
 used when they are defined by crystal symmetry.  An approximate (isotropic)
 treatment of cell esds is used for estimating esds involving l.s. planes.
;
loop_
    _geom_bond_atom_site_label_1
    _geom_bond_atom_site_label_2
    _geom_bond_site_symmetry_2
    _geom_bond_distance
    _geom_bond_publ_flag
    O1 H1 . 1.05(4) ?
    O1 C7 . 1.295(2) ?
    O2 C7 . 1.249(2) ?
    N1 H1A . 0.8600 ?
    N1 C4 . 1.372(2) ?
    N1 C8 . 1.446(2) ?
    C1 C2 . 1.391(2) ?
    C1 C6 . 1.387(2) ?
    C1 C7 . 1.467(2) ?
    C2 H2 . 0.9300 ?
    C2 C3 . 1.382(2) ?
    C3 H3 . 0.9300 ?
    C3 C4 . 1.401(2) ?
    C4 C5 . 1.400(2) ?
    C5 H5 . 0.9300 ?
    C5 C6 . 1.370(3) ?
    C6 H6 . 0.9300 ?
    C8 H8A . 0.9700 ?
    C8 H8B . 0.9700 ?
    C8 C9 . 1.520(2) ?
    C9 H9A . 0.9700 ?
    C9 H9B . 0.9700 ?
    C9 C10 . 1.510(2) ?
    C10 C11 . 1.384(3) ?
    C10 C15 . 1.381(2) ?
    C11 H11 . 0.9300 ?
    C11 C12 . 1.375(3) ?
    C12 H12 . 0.9300 ?
    C12 C13 . 1.381(3) ?
    C13 H13 . 0.9300 ?
    C13 C14 . 1.354(3) ?
    C14 H14 . 0.9300 ?
    C14 C15 . 1.382(3) ?
    C15 H15 . 0.9300 ?
    O3 H3A . 0.8200 ?
    O3 C16 . 1.301(2) ?
    O4 C16 . 1.250(2) ?
    N2 H2A . 0.8600 ?
    N2 C20 . 1.373(2) ?
    N2 C23 . 1.433(3) ?
    C16 C17 . 1.466(2) ?
    C17 C18 . 1.383(2) ?
    C17 C22 . 1.389(3) ?
    C18 H18 . 0.9300 ?
    C18 C19 . 1.374(3) ?
    C19 H19 . 0.9300 ?
    C19 C20 . 1.396(3) ?
    C20 C21 . 1.390(3) ?
    C21 H21 . 0.9300 ?
    C21 C22 . 1.380(3) ?
    C22 H22 . 0.9300 ?
    C23 H23A . 0.9700 ?
    C23 H23B . 0.9700 ?
    C23 C24 . 1.498(4) ?
    C24 H24A . 0.9700 ?
    C24 H24B . 0.9700 ?
    C24 C25 . 1.514(3) ?
    C25 C26 . 1.396(3) ?
    C25 C30 . 1.346(3) ?
    C26 H26 . 0.9300 ?
    C26 C27 . 1.473(4) ?
    C27 H27 . 0.9300 ?
    C27 C28 . 1.337(4) ?
    C28 H28 . 0.9300 ?
    C28 C29 . 1.304(4) ?
    C29 H29 . 0.9300 ?
    C29 C30 . 1.346(3) ?
    C30 H30 . 0.9300 ?
loop_
    _geom_angle_atom_site_label_1
    _geom_angle_atom_site_label_2
    _geom_angle_atom_site_label_3
    _geom_angle_site_symmetry_1
    _geom_angle_site_symmetry_3
    _geom_angle
    _geom_angle_publ_flag
    C7 O1 H1 . . 114.6(18) ?
    C4 N1 H1A . . 117.5 ?
    C4 N1 C8 . . 125.08(15) ?
    C8 N1 H1A . . 117.5 ?
    C2 C1 C7 . . 123.29(16) ?
    C6 C1 C2 . . 118.06(16) ?
    C6 C1 C7 . . 118.65(16) ?
    C1 C2 H2 . . 119.3 ?
    C3 C2 C1 . . 121.34(16) ?
    C3 C2 H2 . . 119.3 ?
    C2 C3 H3 . . 119.9 ?
    C2 C3 C4 . . 120.23(16) ?
    C4 C3 H3 . . 119.9 ?
    N1 C4 C3 . . 123.51(16) ?
    N1 C4 C5 . . 118.33(16) ?
    C5 C4 C3 . . 118.14(16) ?
    C4 C5 H5 . . 119.6 ?
    C6 C5 C4 . . 120.78(17) ?
    C6 C5 H5 . . 119.6 ?
    C1 C6 H6 . . 119.3 ?
    C5 C6 C1 . . 121.43(17) ?
    C5 C6 H6 . . 119.3 ?
    O1 C7 C1 . . 117.37(16) ?
    O2 C7 O1 . . 122.76(17) ?
    O2 C7 C1 . . 119.88(16) ?
    N1 C8 H8A . . 110.0 ?
    N1 C8 H8B . . 110.0 ?
    N1 C8 C9 . . 108.58(15) ?
    H8A C8 H8B . . 108.4 ?
    C9 C8 H8A . . 110.0 ?
    C9 C8 H8B . . 110.0 ?
    C8 C9 H9A . . 108.6 ?
    C8 C9 H9B . . 108.6 ?
    H9A C9 H9B . . 107.6 ?
    C10 C9 C8 . . 114.73(14) ?
    C10 C9 H9A . . 108.6 ?
    C10 C9 H9B . . 108.6 ?
    C11 C10 C9 . . 120.06(16) ?
    C15 C10 C9 . . 121.85(17) ?
    C15 C10 C11 . . 117.99(17) ?
    C10 C11 H11 . . 119.6 ?
    C12 C11 C10 . . 120.79(19) ?
    C12 C11 H11 . . 119.6 ?
    C11 C12 H12 . . 119.9 ?
    C11 C12 C13 . . 120.1(2) ?
    C13 C12 H12 . . 119.9 ?
    C12 C13 H13 . . 120.1 ?
    C14 C13 C12 . . 119.75(19) ?
    C14 C13 H13 . . 120.1 ?
    C13 C14 H14 . . 119.9 ?
    C13 C14 C15 . . 120.25(19) ?
    C15 C14 H14 . . 119.9 ?
    C10 C15 C14 . . 121.07(19) ?
    C10 C15 H15 . . 119.5 ?
    C14 C15 H15 . . 119.5 ?
    C16 O3 H3A . . 109.5 ?
    C20 N2 H2A . . 117.8 ?
    C20 N2 C23 . . 124.32(18) ?
    C23 N2 H2A . . 117.8 ?
    O3 C16 C17 . . 116.54(16) ?
    O4 C16 O3 . . 122.73(17) ?
    O4 C16 C17 . . 120.73(16) ?
    C18 C17 C16 . . 119.79(16) ?
    C18 C17 C22 . . 117.64(16) ?
    C22 C17 C16 . . 122.56(16) ?
    C17 C18 H18 . . 119.3 ?
    C19 C18 C17 . . 121.49(17) ?
    C19 C18 H18 . . 119.3 ?
    C18 C19 H19 . . 119.7 ?
    C18 C19 C20 . . 120.67(17) ?
    C20 C19 H19 . . 119.7 ?
    N2 C20 C19 . . 118.91(17) ?
    N2 C20 C21 . . 122.79(17) ?
    C21 C20 C19 . . 118.30(17) ?
    C20 C21 H21 . . 119.9 ?
    C22 C21 C20 . . 120.20(17) ?
    C22 C21 H21 . . 119.9 ?
    C17 C22 H22 . . 119.2 ?
    C21 C22 C17 . . 121.67(17) ?
    C21 C22 H22 . . 119.2 ?
    N2 C23 H23A . . 109.0 ?
    N2 C23 H23B . . 109.0 ?
    N2 C23 C24 . . 112.8(2) ?
    H23A C23 H23B . . 107.8 ?
    C24 C23 H23A . . 109.0 ?
    C24 C23 H23B . . 109.0 ?
    C23 C24 H24A . . 108.1 ?
    C23 C24 H24B . . 108.1 ?
    C23 C24 C25 . . 116.8(2) ?
    H24A C24 H24B . . 107.3 ?
    C25 C24 H24A . . 108.1 ?
    C25 C24 H24B . . 108.1 ?
    C26 C25 C24 . . 118.9(2) ?
    C30 C25 C24 . . 123.5(2) ?
    C30 C25 C26 . . 117.5(2) ?
    C25 C26 H26 . . 121.0 ?
    C25 C26 C27 . . 118.0(2) ?
    C27 C26 H26 . . 121.0 ?
    C26 C27 H27 . . 120.8 ?
    C28 C27 C26 . . 118.3(2) ?
    C28 C27 H27 . . 120.8 ?
    C27 C28 H28 . . 119.3 ?
    C29 C28 C27 . . 121.5(3) ?
    C29 C28 H28 . . 119.3 ?
    C28 C29 H29 . . 119.1 ?
    C28 C29 C30 . . 121.8(3) ?
    C30 C29 H29 . . 119.1 ?
    C25 C30 H30 . . 118.6 ?
    C29 C30 C25 . . 122.8(2) ?
    C29 C30 H30 . . 118.6 ?
loop_
    _geom_torsion_atom_site_label_1
    _geom_torsion_atom_site_label_2
    _geom_torsion_atom_site_label_3
    _geom_torsion_atom_site_label_4
    _geom_torsion_site_symmetry_1
    _geom_torsion_site_symmetry_2
    _geom_torsion_site_symmetry_3
    _geom_torsion_site_symmetry_4
    _geom_torsion
    _geom_torsion_publ_flag
    N1 C4 C5 C6 . . . . 179.70(18) ?
    N1 C8 C9 C10 . . . . 166.11(15) ?
    C1 C2 C3 C4 . . . . -0.6(3) ?
    C2 C1 C6 C5 . . . . -0.7(3) ?
    C2 C1 C7 O1 . . . . -7.6(3) ?
    C2 C1 C7 O2 . . . . 172.46(17) ?
    C2 C3 C4 N1 . . . . -179.11(16) ?
    C2 C3 C4 C5 . . . . -0.6(3) ?
    C3 C4 C5 C6 . . . . 1.2(3) ?
    C4 N1 C8 C9 . . . . -171.47(17) ?
    C4 C5 C6 C1 . . . . -0.5(3) ?
    C6 C1 C2 C3 . . . . 1.2(3) ?
    C6 C1 C7 O1 . . . . 172.14(16) ?
    C6 C1 C7 O2 . . . . -7.8(3) ?
    C7 C1 C2 C3 . . . . -179.02(15) ?
    C7 C1 C6 C5 . . . . 179.53(18) ?
    C8 N1 C4 C3 . . . . -16.3(3) ?
    C8 N1 C4 C5 . . . . 165.28(18) ?
    C8 C9 C10 C11 . . . . -71.6(2) ?
    C8 C9 C10 C15 . . . . 112.22(19) ?
    C9 C10 C11 C12 . . . . -175.79(17) ?
    C9 C10 C15 C14 . . . . 176.03(17) ?
    C10 C11 C12 C13 . . . . -0.3(3) ?
    C11 C10 C15 C14 . . . . -0.3(3) ?
    C11 C12 C13 C14 . . . . -0.3(3) ?
    C12 C13 C14 C15 . . . . 0.6(3) ?
    C13 C14 C15 C10 . . . . -0.3(3) ?
    C15 C10 C11 C12 . . . . 0.6(3) ?
    O3 C16 C17 C18 . . . . -178.77(17) ?
    O3 C16 C17 C22 . . . . 2.1(3) ?
    O4 C16 C17 C18 . . . . 1.2(3) ?
    O4 C16 C17 C22 . . . . -177.96(18) ?
    N2 C20 C21 C22 . . . . -179.35(18) ?
    N2 C23 C24 C25 . . . . -59.3(4) ?
    C16 C17 C18 C19 . . . . -178.47(18) ?
    C16 C17 C22 C21 . . . . 177.95(17) ?
    C17 C18 C19 C20 . . . . 0.7(3) ?
    C18 C17 C22 C21 . . . . -1.2(3) ?
    C18 C19 C20 N2 . . . . 178.84(19) ?
    C18 C19 C20 C21 . . . . -1.6(3) ?
    C19 C20 C21 C22 . . . . 1.1(3) ?
    C20 N2 C23 C24 . . . . -174.9(2) ?
    C20 C21 C22 C17 . . . . 0.3(3) ?
    C22 C17 C18 C19 . . . . 0.7(3) ?
    C23 N2 C20 C19 . . . . -170.4(2) ?
    C23 N2 C20 C21 . . . . 10.0(3) ?
    C23 C24 C25 C26 . . . . 134.2(3) ?
    C23 C24 C25 C30 . . . . -49.0(4) ?
    C24 C25 C26 C27 . . . . 175.8(2) ?
    C24 C25 C30 C29 . . . . -175.8(2) ?
    C25 C26 C27 C28 . . . . 0.5(3) ?
    C26 C25 C30 C29 . . . . 1.1(3) ?
    C26 C27 C28 C29 . . . . 0.5(4) ?
    C27 C28 C29 C30 . . . . -0.7(4) ?
    C28 C29 C30 C25 . . . . -0.1(4) ?
    C30 C25 C26 C27 . . . . -1.2(3) ?
loop_
    _geom_hbond_atom_site_label_D
    _geom_hbond_atom_site_label_H
    _geom_hbond_atom_site_label_A
    _geom_hbond_site_symmetry_A
    _geom_hbond_distance_DH
    _geom_hbond_distance_HA
    _geom_hbond_distance_DA
    _geom_hbond_angle_DHA
    _geom_hbond_publ_flag
    O1 H1 O4 . 1.05(4) 1.58(4) 2.6380(19) 177(3) yes
    O3 H3A O2 . 0.82 1.81 2.6246(18) 175 yes
_shelx_space_group_comment
;
The symmetry employed for this shelxl refinement is uniquely defined
by the following loop, which should always be used as a source of
symmetry information in preference to the above space-group names.
They are only intended as comments.
;
_shelx_estimated_absorpt_T_min     0.987
_shelx_estimated_absorpt_T_max     0.997
