# Supplementary material for: 4-[(2-Phenyl­eth­yl)amino]­benzoic acid
Source: IUCrdata. 2024 Aug 6;9(Pt 8):x240753. doi: 10.1107/S2414314624007533 (PMC11375599; doi:10.1107/S2414314624007533)
Supplement: Supplementary file 2 [file x-09-x240753-Isup2.hkl]

#
# h,k,l, Fc-squared, Fo-squared, sigma(Fo-squared), status flag
#
data_I
_shelx_title ' long_0420_24_auto_a.res in P2(1)/c'
_shelx_refln_list_code          4
_shelx_F_calc_maximum      263.14
_exptl_crystal_F_000      1024.00
_reflns_d_resolution_high  0.6899

loop_
 _space_group_symop_operation_xyz
 'x, y, z'
 '-x, y+1/2, -z+1/2'
 '-x, -y, -z'
 'x, -y-1/2, z-1/2'

_cell_length_a    14.7698
_cell_length_b     6.6730
_cell_length_c    26.2392
_cell_angle_alpha  90.000
_cell_angle_beta  102.231
_cell_angle_gamma  90.000

_shelx_F_squared_multiplier     1.000

loop_
 _refln_index_h
 _refln_index_k
 _refln_index_l
 _refln_F_squared_calc
 _refln_F_squared_meas
 _refln_F_squared_sigma
 _refln_observed_status
   2   0   0       3757.87       3966.20        65.69 o
   3   0   0         51.04         70.19         5.28 o
   4   0   0       4062.72       3912.09        58.02 o
   5   0   0         91.53         80.66         1.95 o
   6   0   0          4.35          1.13         1.11 o
   7   0   0         21.79         19.92         2.40 o
   8   0   0        155.62        155.27         4.04 o
   9   0   0        457.30        521.95         9.29 o
  10   0   0        817.27        694.21        11.86 o
  11   0   0        102.36        120.87         4.04 o
  12   0   0         17.56         13.15         3.34 o
  13   0   0        104.82        108.24         3.87 o
  14   0   0         50.12         49.73         3.20 o
  15   0   0         28.62         27.53         3.03 o
  16   0   0          4.30         11.75         2.92 o
  17   0   0          0.54          4.86         3.37 o
  18   0   0         56.07         63.10         5.38 o
   1   1   0       1721.92       1311.06        16.89 o
   2   1   0       2959.67       3305.11        63.66 o
   3   1   0       8882.28       8473.85       140.78 o
   4   1   0       2073.90       2245.98        37.59 o
   5   1   0       1690.89       1499.19        29.60 o
   6   1   0        161.09        165.28         2.71 o
   7   1   0        853.32        856.92         9.53 o
   8   1   0         60.87         51.44         2.27 o
   9   1   0        620.96        661.28         7.22 o
  10   1   0          2.16          2.88         1.36 o
  11   1   0        253.94        251.10         4.66 o
  12   1   0         33.71         34.84         2.73 o
  13   1   0        233.03        227.99         5.57 o
  14   1   0         37.50         47.27         4.26 o
  15   1   0         49.09         47.85         4.15 o
  16   1   0         15.70          7.51         3.30 o
  17   1   0          6.11          2.73         3.64 o
  18   1   0          0.00          0.88         3.88 o
  19   1   0          3.83         -2.01         5.12 o
   0   2   0       1014.88        860.18        16.24 o
   1   2   0        482.81        549.85         7.86 o
   2   2   0        621.81        579.50         9.40 o
   3   2   0       1648.97       1651.01        35.44 o
   4   2   0        577.25        530.76        17.10 o
   5   2   0        512.24        471.71        16.07 o
   6   2   0          5.62         11.61         2.24 o
   7   2   0         16.24         14.03         3.28 o
   8   2   0         37.61         31.60         3.22 o
   9   2   0         88.87         92.04         3.27 o
  10   2   0        306.03        315.96         6.05 o
  11   2   0        130.28        108.66         4.59 o
  12   2   0        438.46        462.14         8.54 o
  13   2   0         73.49         71.14         4.06 o
  14   2   0        667.25        660.87         9.43 o
  15   2   0         58.79         57.18         4.63 o
  16   2   0         12.82         12.32         3.63 o
  17   2   0          0.39         -0.55         3.68 o
  18   2   0          6.48          7.02         5.57 o
  19   2   0         15.90          9.96         6.73 o
   1   3   0        967.55       1032.96        14.25 o
   2   3   0        649.68        670.10         6.15 o
   3   3   0        292.00        280.66         3.39 o
   4   3   0        598.40        602.30         7.92 o
   5   3   0         98.62         78.67         2.13 o
   6   3   0          4.93          4.60         2.15 o
   7   3   0         22.16         17.00         2.57 o
   8   3   0        563.06        583.28         7.82 o
   9   3   0        226.44        232.00         4.28 o
  10   3   0         59.30         75.16         3.72 o
  11   3   0         24.62         27.88         1.87 o
  12   3   0          1.95          0.27         2.71 o
  13   3   0          1.66          1.79         2.92 o
  14   3   0          2.02         -2.59         3.11 o
  15   3   0         39.13         38.05         4.42 o
  16   3   0          0.31         -2.14         4.43 o
  17   3   0          8.64         13.16         5.16 o
  18   3   0          1.04          8.09         7.23 o
  19   3   0         12.21         29.77         7.92 o
   0   4   0        379.37        324.79         7.52 o
   1   4   0        901.99       1061.71        13.69 o
   2   4   0          3.96          2.83         1.84 o
   3   4   0        423.41        476.67         5.05 o
   4   4   0         15.11         19.74         1.04 o
   5   4   0        236.27        247.04         3.38 o
   6   4   0        435.71        375.73         5.07 o
   7   4   0        156.33        181.30         3.71 o
   8   4   0         30.03         25.34         2.43 o
   9   4   0          3.92          3.33         2.12 o
  10   4   0          1.84          3.83         1.51 o
  11   4   0         58.64         56.91         2.24 o
  12   4   0          3.74          9.07         2.64 o
  13   4   0         17.10         12.92         3.00 o
  14   4   0         14.99         10.52         3.54 o
  15   4   0         10.98         15.73         4.81 o
  16   4   0          0.14         -3.36         4.84 o
  17   4   0        116.75        140.44         7.62 o
   1   5   0         70.27         68.17         4.45 o
   2   5   0          0.56          1.71         2.03 o
   3   5   0         11.82          9.75         1.96 o
   4   5   0          2.83          1.39         1.13 o
   5   5   0          0.20         -0.08         1.54 o
   6   5   0       1687.53       1702.87        14.41 o
   7   5   0         69.86         71.75         2.55 o
   8   5   0         22.24         17.46         2.23 o
   9   5   0          2.25          2.54         2.13 o
  10   5   0         48.74         40.50         2.28 o
  11   5   0          3.78          7.98         1.55 o
  12   5   0          2.12          3.74         3.08 o
  13   5   0          1.81          3.88         3.03 o
  14   5   0          0.08         -1.04         3.95 o
  15   5   0          8.55          3.32         4.20 o
  16   5   0          0.17         -1.22         5.61 o
  17   5   0         11.16         16.77        10.40 o
   0   6   0         30.38         28.20         4.76 o
   1   6   0         54.08         61.27         3.40 o
   2   6   0          2.37          0.15         2.20 o
   3   6   0        398.81        427.00         6.10 o
   4   6   0         10.64          9.01         2.19 o
   5   6   0         13.49         11.49         1.88 o
   6   6   0          0.66          1.75         1.69 o
   7   6   0        164.06        150.40         3.75 o
   8   6   0         22.03         33.17         4.13 o
   9   6   0          0.78          0.35         3.08 o
  10   6   0         13.03         11.94         2.05 o
  11   6   0          3.21          1.89         2.79 o
  12   6   0          3.60          5.18         3.62 o
  13   6   0         11.57          9.87         4.14 o
  14   6   0          4.39          0.83         5.96 o
  15   6   0          4.44         -4.33         6.66 o
  16   6   0          1.23         -9.47         9.47 o
   1   7   0         20.72         26.26         2.66 o
   2   7   0        225.44        251.18         5.12 o
   3   7   0         45.27         37.28         3.07 o
   4   7   0         15.91         13.98         3.68 o
   5   7   0          8.06          5.43         3.63 o
   6   7   0         98.82        106.13         4.56 o
   7   7   0          9.48          9.40         2.03 o
   8   7   0         49.51         41.02         4.18 o
   9   7   0          4.29          1.79         5.94 o
  10   7   0          2.96          5.14         7.48 o
  11   7   0          4.08         -2.63         8.33 o
  12   7   0          2.08          0.89         8.32 o
  13   7   0          0.81         -8.64         8.64 o
   0   8   0         16.20         14.78         8.33 o
   1   8   0          0.57          3.75         4.45 o
   2   8   0          5.98          4.22         3.71 o
   3   8   0         16.69         12.93         4.58 o
   4   8   0          0.11         -4.93         5.33 o
   5   8   0          0.30         -2.61         4.21 o
   6   8   0          5.95         10.18         4.91 o
   7   8   0         47.30         52.94         9.94 o
   8   8   0          5.55          3.56         8.04 o
   9   8   0          6.28          1.80         8.15 o
   1   9   0          1.14          2.57         8.33 o
   2   9   0          2.71          0.82         8.25 o
   3   9   0          0.46         -4.67         8.25 o
 -19   1   1          4.59          9.11         5.27 o
 -18   1   1         13.16         17.89         4.76 o
 -17   1   1         47.80         55.15         4.56 o
 -16   1   1         22.78         24.71         4.91 o
 -15   1   1          1.74          5.77         3.58 o
 -14   1   1          0.97          2.38         2.68 o
 -13   1   1         84.48         89.12         3.70 o
 -12   1   1         14.46         10.04         2.61 o
 -11   1   1          1.66          4.06         1.58 o
 -10   1   1          1.72          3.76         1.41 o
  -9   1   1       1162.11       1180.10        14.29 o
  -8   1   1        127.60        147.42         3.28 o
  -7   1   1       2080.21       2081.86        23.34 o
  -6   1   1         42.29         44.10         1.96 o
  -5   1   1         34.41         51.22         1.42 o
  -4   1   1        548.96        450.97        10.07 o
  -3   1   1       1497.29       1367.39        34.65 o
  -2   1   1       5131.28       4828.31        57.16 o
  -1   1   1        886.14        692.40         7.22 o
   0   1   1         77.19         79.29         1.47 o
   1   1   1         51.74         57.09         1.35 o
   2   1   1       8856.43       8649.75       143.73 o
   3   1   1          1.25          0.76         2.92 o
   4   1   1         26.21         21.92         2.34 o
   5   1   1        365.06        350.61         5.31 o
   6   1   1        289.58        282.67         3.98 o
   7   1   1         24.67         18.89         1.03 o
   8   1   1        226.69        219.42         3.96 o
   9   1   1         19.02         14.39         1.74 o
  10   1   1         86.43         94.64         2.74 o
  11   1   1          5.50         10.38         1.62 o
  12   1   1        303.65        302.45         5.19 o
  13   1   1        296.10        314.13         7.08 o
  14   1   1          4.52          2.10         2.75 o
  15   1   1          0.94          1.37         3.06 o
  16   1   1          0.06          3.82         3.07 o
  17   1   1          2.87          6.33         4.12 o
  18   1   1          6.17          4.99         4.34 o
  19   1   1          8.85          5.41         5.24 o
 -19   2   1          6.13          4.55         6.50 o
 -18   2   1          0.28         -1.35         5.20 o
 -17   2   1          0.36          3.22         3.62 o
 -16   2   1          1.09          2.03         3.67 o
 -15   2   1         56.03         50.96         4.13 o
 -14   2   1         55.00         53.48         4.15 o
 -13   2   1         90.01         86.98         4.07 o
 -12   2   1        606.41        623.29        20.07 o
 -11   2   1         31.65         33.96         2.29 o
 -10   2   1          1.54         -0.25         1.63 o
  -9   2   1        170.02        146.85         3.46 o
  -8   2   1        661.68        687.14         9.38 o
  -7   2   1       1525.39       1582.90        33.59 o
  -6   2   1        970.05       1094.53        16.87 o
  -5   2   1         28.47         18.75         2.17 o
  -4   2   1        192.41        203.11         2.90 o
  -3   2   1       3514.10       3675.62        33.54 o
  -2   2   1        430.28        512.01         5.33 o
  -1   2   1        169.73        207.16         3.02 o
   0   2   1        255.13        155.80         2.81 o
   1   2   1        670.85        575.14         5.56 o
   2   2   1        234.82        198.78         3.19 o
   3   2   1        100.74        116.65         2.31 o
   4   2   1       3669.02       4167.77       101.46 o
   5   2   1        216.44        193.79         6.18 o
   6   2   1       1860.79       1955.01        24.08 o
   7   2   1          0.26         -1.09         1.43 o
   8   2   1         81.80         74.30         2.62 o
   9   2   1         79.26         86.33         8.67 o
  10   2   1          6.90         19.78         3.23 o
  11   2   1        288.29        270.80         6.03 o
  12   2   1          9.75         11.17         3.24 o
  13   2   1          6.29          3.36         2.77 o
  14   2   1        287.45        314.50         6.13 o
  15   2   1         61.64         54.22         4.51 o
  16   2   1          6.07          2.07         3.72 o
  17   2   1          0.58         -2.15         3.75 o
  18   2   1          1.16         13.39         6.13 o
  19   2   1          1.03         -0.98         6.29 o
 -19   3   1          3.61         11.54         7.24 o
 -18   3   1         17.64         26.09         7.75 o
 -17   3   1          3.62          3.96         4.97 o
 -16   3   1         27.13         24.09         4.70 o
 -15   3   1          7.52          9.54         3.90 o
 -14   3   1          0.54         -1.28         3.13 o
 -13   3   1          6.24          1.46         2.92 o
 -12   3   1         91.19         97.39         3.10 o
 -11   3   1         84.26         68.76         2.81 o
 -10   3   1         28.89         31.91         2.88 o
  -9   3   1         37.06         43.95         2.09 o
  -8   3   1          8.63          5.58         1.57 o
  -7   3   1        140.12        144.31         4.34 o
  -6   3   1        103.23        117.28         4.08 o
  -5   3   1        100.86         92.12         2.27 o
  -4   3   1        295.85        300.49         4.39 o
  -3   3   1         27.69         29.25         1.18 o
  -2   3   1       5029.88       5116.34        50.18 o
  -1   3   1        744.56        799.09         8.59 o
   0   3   1       2664.04       2727.66        30.28 o
   1   3   1        395.66        406.49         6.13 o
   2   3   1        905.39        934.65         9.52 o
   3   3   1       1218.15       1287.93        13.79 o
   4   3   1        246.72        236.69         3.79 o
   5   3   1        572.39        608.98         9.30 o
   6   3   1        230.77        214.24         4.93 o
   7   3   1         34.47         39.39         1.88 o
   8   3   1          0.00          0.55         1.09 o
   9   3   1         19.22         22.93         3.24 o
  10   3   1         13.04         12.54         2.91 o
  11   3   1          4.10          4.85         2.65 o
  12   3   1         50.83         64.22         3.31 o
  13   3   1         30.99         33.61         3.12 o
  14   3   1         50.84         60.51         4.66 o
  15   3   1         23.85         22.05         4.09 o
  16   3   1          0.74          3.49         4.73 o
  17   3   1          2.20          4.66         4.66 o
  18   3   1          2.33          4.40         6.97 o
  19   3   1          1.73          9.07         7.17 o
 -17   4   1         19.90         40.52         6.07 o
 -16   4   1          5.16         12.47         5.14 o
 -15   4   1          2.93         -1.11         4.67 o
 -14   4   1          0.55          0.82         3.47 o
 -13   4   1          1.43          5.40         2.83 o
 -12   4   1         18.89         16.36         1.74 o
 -11   4   1        409.36        394.09         7.07 o
 -10   4   1         36.83         36.15         3.50 o
  -9   4   1         25.98         24.42         2.49 o
  -8   4   1         39.45         44.01         2.62 o
  -7   4   1        393.96        381.36         6.12 o
  -6   4   1        103.51         84.11         2.09 o
  -5   4   1        329.63        307.41         3.87 o
  -4   4   1          0.45          1.15         0.97 o
  -3   4   1          8.93         13.60         1.03 o
  -2   4   1        290.04        323.28         5.06 o
  -1   4   1         69.28         64.05         2.45 o
   0   4   1        164.10        174.86         4.06 o
   1   4   1       2695.95       2873.31        29.70 o
   2   4   1          0.00          0.02         0.92 o
   3   4   1         43.61         52.72         1.44 o
   4   4   1        224.71        220.27         3.07 o
   5   4   1        436.83        392.19         4.58 o
   6   4   1         34.70         39.18         2.03 o
   7   4   1         34.87         33.50         2.81 o
   8   4   1          2.26          6.08         2.26 o
   9   4   1          7.04          0.58         1.38 o
  10   4   1         86.90         81.93         2.82 o
  11   4   1          2.01          1.87         2.35 o
  12   4   1         17.47         19.45         2.71 o
  13   4   1         34.14         39.43         4.52 o
  14   4   1          7.42          5.05         4.35 o
  15   4   1         17.24         18.49         4.87 o
  16   4   1          0.20         -3.41         4.97 o
  17   4   1          9.50          7.22         6.67 o
 -17   5   1          1.03         -5.40         6.50 o
 -16   5   1         15.65         24.36         5.51 o
 -15   5   1          2.53          3.53         4.11 o
 -14   5   1          0.06          1.24         4.02 o
 -13   5   1         19.77         13.09         3.05 o
 -12   5   1         47.56         49.00         3.30 o
 -11   5   1          4.56          5.28         1.76 o
 -10   5   1         79.88         81.87         2.94 o
  -9   5   1          2.36          2.02         2.09 o
  -8   5   1        148.63        140.18         3.38 o
  -7   5   1          1.76          2.04         1.83 o
  -6   5   1        281.43        266.82         4.28 o
  -5   5   1         15.46         20.41         1.77 o
  -4   5   1         12.30         16.75         1.27 o
  -3   5   1          0.53          3.15         1.75 o
  -2   5   1         51.99         50.31         2.46 o
  -1   5   1          0.62         -1.76         2.14 o
   0   5   1         60.53         56.93         2.84 o
   1   5   1         18.03         19.18         2.34 o
   2   5   1        393.83        433.65         6.35 o
   3   5   1        177.33        169.37         3.66 o
   4   5   1          1.49          1.85         1.22 o
   5   5   1         10.06          7.45         1.13 o
   6   5   1        832.82        852.77        10.12 o
   7   5   1          2.09         12.21         1.91 o
   8   5   1        212.36        218.74         6.32 o
   9   5   1         13.21         11.82         2.42 o
  10   5   1         38.94         36.34         1.85 o
  11   5   1         13.85         13.00         2.70 o
  12   5   1        209.02        203.59         5.25 o
  13   5   1         41.19         40.38         3.43 o
  14   5   1         13.51         14.66         4.04 o
  15   5   1          0.00          1.69         4.33 o
  16   5   1          1.26          4.65         5.24 o
 -16   6   1          4.91         -5.26         9.45 o
 -15   6   1         13.63         10.24         9.03 o
 -14   6   1         32.12         20.88         9.23 o
 -13   6   1          0.75          1.39         4.80 o
 -12   6   1         11.17          4.34         4.34 o
 -11   6   1         24.01         31.66         4.46 o
 -10   6   1          2.69         -0.67         3.31 o
  -9   6   1          3.46         -2.92         2.92 o
  -8   6   1          3.57          2.72         2.38 o
  -7   6   1         66.81         71.69         2.89 o
  -6   6   1          3.36          1.60         1.65 o
  -5   6   1          5.25          4.40         2.17 o
  -4   6   1         22.83         21.68         2.29 o
  -3   6   1          1.37          1.49         2.14 o
  -2   6   1          1.82         -1.24         2.17 o
  -1   6   1         57.61         62.27         4.34 o
   0   6   1         75.01         74.21         3.62 o
   1   6   1          1.60          0.26         2.24 o
   2   6   1         41.40         53.24         2.83 o
   3   6   1        406.31        387.52         8.01 o
   4   6   1         78.92         69.54         3.03 o
   5   6   1        149.62        155.35         2.94 o
   6   6   1         95.41         96.76         3.50 o
   7   6   1         47.69         48.52         2.75 o
   8   6   1          7.60          5.69         2.28 o
   9   6   1          9.12          4.72         1.93 o
  10   6   1          1.03          2.01         2.50 o
  11   6   1          1.98          1.47         2.99 o
  12   6   1          0.00         -0.39         3.06 o
  13   6   1          0.86          1.30         3.63 o
  14   6   1          0.01          0.09         6.02 o
  15   6   1          4.39          9.93         6.67 o
  16   6   1          3.92          1.87         9.41 o
 -13   7   1          0.83          0.88         8.21 o
 -12   7   1          0.52         -1.73         8.32 o
 -11   7   1         12.82         20.30         8.27 o
 -10   7   1         20.32         29.89         8.76 o
  -9   7   1          0.57         -3.20         8.07 o
  -8   7   1         11.47          8.29         3.82 o
  -7   7   1         31.54         21.95         3.06 o
  -6   7   1         61.07         62.70         5.74 o
  -5   7   1          8.90          7.91         3.47 o
  -4   7   1          0.00         -1.40         3.55 o
  -3   7   1          1.92          4.15         2.63 o
  -2   7   1         96.84        100.39         3.94 o
  -1   7   1         10.90         15.17         2.78 o
   0   7   1          4.60          0.98         2.59 o
   1   7   1          6.76          9.99         2.58 o
   2   7   1         49.70         51.27         3.38 o
   3   7   1         58.92         60.74         3.09 o
   4   7   1         35.50         28.26         2.63 o
   5   7   1         29.27         27.47         3.28 o
   6   7   1         20.50         22.77         4.30 o
   7   7   1         26.51         20.06         3.31 o
   8   7   1         10.27         17.35         2.80 o
   9   7   1         22.95         22.07         6.85 o
  10   7   1          0.11          0.89         7.70 o
  11   7   1          0.25          0.91         8.43 o
  12   7   1          0.26          3.69         8.37 o
 -10   8   1          0.43         -4.42         8.31 o
  -9   8   1          5.82          0.87         8.27 o
  -8   8   1         17.20         18.18         8.78 o
  -7   8   1          4.70          7.73         7.97 o
  -6   8   1         25.75         30.06         5.41 o
  -5   8   1          4.22         -1.52         5.21 o
  -4   8   1          0.29          4.34         5.40 o
  -3   8   1          7.49          9.79         4.61 o
  -2   8   1          3.86          3.49         3.83 o
  -1   8   1          1.48          1.21         4.48 o
   0   8   1         16.24          7.82         5.59 o
   1   8   1          3.89         -2.88         4.37 o
   2   8   1         13.06         11.06         4.52 o
   3   8   1          2.91         -4.23         4.23 o
   4   8   1          0.26         -5.17         5.17 o
   5   8   1         14.87         15.54         4.54 o
   6   8   1          0.62         -7.17         8.43 o
   7   8   1          7.28         16.32         9.05 o
   8   8   1         15.50         12.86         9.12 o
   9   8   1          6.43          2.79         8.04 o
  -3   9   1          0.03         -4.83         7.98 o
  -2   9   1          0.46          2.53         8.02 o
  -1   9   1          4.12          0.88         8.96 o
   0   9   1          0.03          6.05         8.49 o
   1   9   1          5.10          1.66         7.90 o
   2   9   1          0.71          0.79         7.54 o
   3   9   1          5.81          8.23         7.74 o
 -18   0   2          4.69          3.66         9.48 o
 -17   0   2          8.76         16.32         3.71 o
 -16   0   2          7.75          7.96         3.46 o
 -15   0   2          0.51          5.04         3.12 o
 -14   0   2          1.16          3.84         2.64 o
 -13   0   2         29.53         44.15         4.37 o
 -12   0   2        150.86        108.52         5.59 o
 -11   0   2        164.06        157.99         7.34 o
 -10   0   2       2474.47       2622.00        29.54 o
  -9   0   2          0.26          0.55         1.57 o
  -8   0   2        381.43        315.04         4.55 o
  -7   0   2          2.76          0.37         1.12 o
  -6   0   2        243.65        388.87         6.06 o
  -5   0   2        990.49        909.27        10.57 o
  -4   0   2      13473.28      12784.23       149.32 o
  -3   0   2       3159.27       3400.79        46.62 o
  -2   0   2         88.23         35.70         1.57 o
  -1   0   2        138.26        165.34         4.51 o
   1   0   2        378.42        458.28        11.99 o
   2   0   2      69243.84      57854.51       775.55 o
   3   0   2        262.03        266.06         7.63 o
   4   0   2        354.65        345.14        11.31 o
   5   0   2         55.44         57.87         1.84 o
   6   0   2          2.02          1.12         1.18 o
   7   0   2         69.47         72.81         2.92 o
   8   0   2         41.64         44.22         2.28 o
   9   0   2          4.85          3.07         1.66 o
  10   0   2         21.37         32.62         2.51 o
  11   0   2        111.99        123.42         3.76 o
  12   0   2          0.41          1.93         3.08 o
  13   0   2         11.50          7.28         3.75 o
  14   0   2        166.66        160.15         5.30 o
  15   0   2         97.06        105.41         9.08 o
  16   0   2          9.55         13.12         4.35 o
  17   0   2         37.86         41.55         3.74 o
  18   0   2         83.30        108.47         6.54 o
 -19   1   2          7.85          8.57         5.66 o
 -18   1   2          3.20         -1.40         4.61 o
 -17   1   2         39.44         46.11         4.44 o
 -16   1   2          5.91          8.05         2.98 o
 -15   1   2          8.63          9.29         3.40 o
 -14   1   2        113.77         93.82         4.75 o
 -13   1   2         24.40         31.98         3.00 o
 -12   1   2         94.36         94.41         3.23 o
 -11   1   2        673.88        645.20         8.42 o
 -10   1   2         45.29         55.10         2.27 o
  -9   1   2         66.43         80.16         2.12 o
  -8   1   2       2947.07       3062.88        26.78 o
  -7   1   2        775.35        865.61         8.40 o
  -6   1   2        128.59        117.77         1.93 o
  -5   1   2       4173.04       4016.06        39.34 o
  -4   1   2       6406.29       6479.09        76.84 o
  -3   1   2       9938.83       9866.30       115.68 o
  -2   1   2          4.96         21.98         1.31 o
  -1   1   2       3974.02       3512.95        34.04 o
   0   1   2       1310.22       1286.57        11.84 o
   1   1   2       1619.94       1307.97        14.23 o
   2   1   2       3413.08       3767.32        51.96 o
   3   1   2        206.78        147.16         3.77 o
   4   1   2       2621.07       2479.54        39.24 o
   5   1   2       1841.45       1966.25        34.66 o
   6   1   2        153.59        182.27         2.88 o
   7   1   2       2708.94       2857.18        32.85 o
   8   1   2          0.02          2.33         1.09 o
   9   1   2       1242.98       1131.93        13.59 o
  10   1   2          9.99         10.96         1.88 o
  11   1   2        153.96        150.49         3.24 o
  12   1   2         22.21         31.07         5.33 o
  13   1   2        460.85        448.65         8.46 o
  14   1   2         52.70         63.49         5.71 o
  15   1   2         24.79         24.18         3.49 o
  16   1   2         24.37         25.84         3.84 o
  17   1   2          0.08          1.32         3.54 o
  18   1   2          0.11          4.38         4.24 o
 -20   2   2         10.33         12.86         6.77 o
 -19   2   2          0.00         -0.51         6.40 o
 -18   2   2          6.00          1.70         6.43 o
 -17   2   2         25.61         35.74         4.22 o
 -16   2   2          0.00          0.96         3.66 o
 -15   2   2         13.57         22.53         4.03 o
 -14   2   2        238.45        199.42         8.87 o
 -13   2   2          2.12          0.46         2.35 o
 -12   2   2        754.55        746.35        10.07 o
 -11   2   2         31.08         26.86         3.15 o
 -10   2   2          7.26         10.13         1.82 o
  -9   2   2        155.41        151.01         4.09 o
  -8   2   2        211.92        217.80         5.09 o
  -7   2   2        823.20        759.66         9.90 o
  -6   2   2        387.09        443.67         7.12 o
  -5   2   2        334.35        324.63         8.39 o
  -4   2   2       1086.56       1047.33        11.50 o
  -3   2   2       1479.21       1317.51        12.87 o
  -2   2   2       1573.48       1650.16        16.81 o
  -1   2   2        629.55        544.12         5.30 o
   0   2   2         96.33        151.70         3.51 o
   1   2   2        570.65        573.11         5.84 o
   2   2   2       2055.27       2052.75        20.49 o
   3   2   2        138.94        119.87         2.40 o
   4   2   2        169.80        196.43         3.59 o
   5   2   2        721.86        995.40        13.52 o
   6   2   2        104.24         80.73         2.63 o
   7   2   2        321.04        330.38         5.53 o
   8   2   2         66.12         62.75         3.13 o
   9   2   2         14.37         18.08         2.50 o
  10   2   2        231.95        272.88         5.79 o
  11   2   2        263.37        268.56         6.09 o
  12   2   2         56.18         62.88         3.64 o
  13   2   2          1.88          8.30         3.00 o
  14   2   2         27.82         30.74         3.36 o
  15   2   2          0.01          0.47         3.53 o
  16   2   2          3.40          0.19         3.95 o
  17   2   2          0.08          2.53         3.81 o
  18   2   2          0.29          5.90         5.93 o
  19   2   2          0.87          0.48         5.75 o
 -19   3   2          0.43         15.28         7.41 o
 -18   3   2         27.08         65.25         8.68 o
 -17   3   2          0.07         -1.12         4.71 o
 -16   3   2         20.61         24.83         6.92 o
 -15   3   2          2.37          0.79         4.68 o
 -14   3   2         18.16         15.08         3.69 o
 -13   3   2          9.09          8.53         2.15 o
 -12   3   2         15.29         17.95         2.27 o
 -11   3   2        263.75        225.07         4.87 o
 -10   3   2        229.35        246.69         5.01 o
  -9   3   2         11.55         27.41         2.09 o
  -8   3   2          9.25          8.58         1.73 o
  -7   3   2         18.12         17.29         3.39 o
  -6   3   2          4.15          3.64         1.40 o
  -5   3   2          5.11          5.26         1.26 o
  -4   3   2         32.77         33.66         1.57 o
  -3   3   2        158.13        172.22         2.85 o
  -2   3   2       1420.52       1626.62        15.84 o
  -1   3   2       4355.58       4568.24        41.72 o
   0   3   2         78.20         87.20         2.66 o
   1   3   2       1938.39       1868.85        16.59 o
   2   3   2         48.10         65.65         1.57 o
   3   3   2         18.05         23.61         1.49 o
   4   3   2         60.23         82.12         2.57 o
   5   3   2        938.31       1113.72        15.30 o
   6   3   2         50.62         57.49         2.57 o
   7   3   2         16.33         11.69         1.62 o
   8   3   2         10.23          5.83         2.24 o
   9   3   2         90.22        100.11         3.81 o
  10   3   2        218.00        209.79         5.87 o
  11   3   2        152.48        153.20         5.41 o
  12   3   2         66.79         66.42         6.80 o
  13   3   2         47.75         29.25         2.99 o
  14   3   2         23.02         26.34         3.52 o
  15   3   2          0.43         -4.67         4.67 o
  16   3   2          0.96          2.13         4.75 o
  17   3   2          5.78          3.81         5.33 o
  18   3   2          5.02          9.03         7.30 o
  19   3   2          1.68         19.92         7.61 o
 -17   4   2          7.60          6.06         5.19 o
 -16   4   2         22.91         28.00         5.35 o
 -15   4   2         10.78         20.97         4.91 o
 -14   4   2         14.81         16.05         3.57 o
 -13   4   2          1.09          2.00         1.78 o
 -12   4   2         11.84         11.78         2.02 o
 -11   4   2         76.33         69.76         2.80 o
 -10   4   2         19.01         23.96         3.03 o
  -9   4   2        200.34        194.03         7.11 o
  -8   4   2        319.03        296.48         7.59 o
  -7   4   2         77.52         83.80         3.05 o
  -6   4   2          2.41         -0.64         1.50 o
  -5   4   2         18.20         14.96         1.99 o
  -4   4   2         29.87         23.19         2.10 o
  -3   4   2         22.04         25.62         1.39 o
  -2   4   2         23.88         26.13         1.73 o
  -1   4   2        352.40        381.19         5.74 o
   0   4   2          1.35         -1.60         1.99 o
   1   4   2        314.35        326.46         5.34 o
   2   4   2         67.85         66.11         1.52 o
   3   4   2          6.99          7.59         1.08 o
   4   4   2         13.97         15.40         1.47 o
   5   4   2          2.42          7.37         1.90 o
   6   4   2         16.20         19.49         2.27 o
   7   4   2          2.92          1.04         2.39 o
   8   4   2         21.40         19.08         2.66 o
   9   4   2          2.69          2.37         1.49 o
  10   4   2          5.24          2.34         2.35 o
  11   4   2         40.91         38.15         3.15 o
  12   4   2         17.65         15.95         3.17 o
  13   4   2         95.30        105.23         6.21 o
  14   4   2          0.00          5.34         4.57 o
  15   4   2          1.58          2.68         4.82 o
  16   4   2          1.12          1.48         5.04 o
  17   4   2          0.86         -3.89         6.45 o
 -17   5   2          2.22         -2.07         6.38 o
 -16   5   2          3.94         -0.98         5.04 o
 -15   5   2          0.00         -1.81         4.10 o
 -14   5   2          4.42          2.11         3.35 o
 -13   5   2         51.50         45.87         3.50 o
 -12   5   2         50.41         42.36         3.26 o
 -11   5   2         12.81          7.41         1.84 o
 -10   5   2          6.51         11.40         2.13 o
  -9   5   2          0.74         -2.41         2.41 o
  -8   5   2         35.71         36.38         2.57 o
  -7   5   2         85.41         72.67         2.41 o
  -6   5   2        317.90        313.04         4.69 o
  -5   5   2        112.22        116.66         3.13 o
  -4   5   2         89.76         98.35         2.48 o
  -3   5   2          0.36          3.22         2.15 o
  -2   5   2        667.04        651.58         8.16 o
  -1   5   2          0.06         -2.13         2.13 o
   0   5   2          2.55         -0.24         2.00 o
   1   5   2         37.65         32.03         3.37 o
   2   5   2        522.82        611.02        12.13 o
   3   5   2         31.02         27.57         1.84 o
   4   5   2         15.31         17.53         1.27 o
   5   5   2         41.96         41.87         1.62 o
   6   5   2        609.08        593.38         6.96 o
   7   5   2         24.18         30.92         1.98 o
   8   5   2       1656.88       1647.86        20.67 o
   9   5   2         40.98         41.78         2.42 o
  10   5   2         26.06         24.85         2.76 o
  11   5   2          6.85          5.54         2.54 o
  12   5   2         23.04         15.37         3.09 o
  13   5   2          3.91          7.05         3.06 o
  14   5   2         21.21         18.65         7.57 o
  15   5   2          1.25         -0.18         4.32 o
  16   5   2          6.98          7.68         5.38 o
 -16   6   2          1.01         -9.24         9.68 o
 -15   6   2          5.57          0.82         8.43 o
 -14   6   2          0.06          1.61         8.68 o
 -13   6   2         32.96         21.21         4.73 o
 -12   6   2          0.01         -3.83         4.26 o
 -11   6   2          0.01         -3.20         4.61 o
 -10   6   2          6.86          5.33         3.26 o
  -9   6   2         11.90         10.53         2.91 o
  -8   6   2          1.43          1.56         2.31 o
  -7   6   2         31.08         38.02         2.16 o
  -6   6   2         38.42         43.56         2.08 o
  -5   6   2        589.95        633.53         7.28 o
  -4   6   2         51.20         40.15         3.23 o
  -3   6   2          6.69          8.76         2.58 o
  -2   6   2          2.90          2.41         2.27 o
  -1   6   2          5.63          7.44         2.29 o
   0   6   2          0.35          0.12         2.33 o
   1   6   2         80.75         87.77         3.05 o
   2   6   2          0.85          3.00         2.09 o
   3   6   2        331.66        342.81         5.65 o
   4   6   2         45.86         53.20         4.78 o
   5   6   2        683.14        694.61         7.35 o
   6   6   2         49.24         35.67         2.14 o
   7   6   2         48.76         59.71         2.20 o
   8   6   2          5.28          8.74         1.81 o
   9   6   2          1.92         -0.30         1.86 o
  10   6   2          3.60          2.59         2.41 o
  11   6   2         14.29         16.46         3.01 o
  12   6   2          1.87         -0.14         3.08 o
  13   6   2         24.28         32.87         4.93 o
  14   6   2          0.17         -2.54         6.19 o
  15   6   2          4.03          7.99         9.40 o
  16   6   2          0.19         -9.66         9.66 o
 -14   7   2          1.11          4.31         8.32 o
 -13   7   2          2.31         -5.93         7.80 o
 -12   7   2          0.63          2.49         7.89 o
 -11   7   2          7.56         -2.45         7.70 o
 -10   7   2         15.81         26.50         6.24 o
  -9   7   2          5.66         13.72         5.89 o
  -8   7   2         64.30         59.20         4.65 o
  -7   7   2         18.09         12.29         1.48 o
  -6   7   2         98.75         99.85         5.33 o
  -5   7   2          3.42          3.26         3.42 o
  -4   7   2         27.90         26.85         4.52 o
  -3   7   2         51.58         54.00         5.23 o
  -2   7   2          1.07          2.44         2.82 o
  -1   7   2          0.07         -0.41         2.63 o
   0   7   2         38.14         41.59         2.98 o
   1   7   2          1.12          1.28         2.57 o
   2   7   2          4.70          3.99         2.37 o
   3   7   2          0.74          7.89         2.44 o
   4   7   2        152.69        168.80         4.65 o
   5   7   2         24.01         19.62         4.14 o
   6   7   2          0.04         -0.18         3.83 o
   7   7   2          2.92          1.80         2.18 o
   8   7   2          6.96          4.61         3.17 o
   9   7   2          5.85          4.99         5.85 o
  10   7   2          7.84         -1.83         8.15 o
  11   7   2          6.69         14.93         8.72 o
  12   7   2          1.37          6.65         8.61 o
 -11   8   2          0.10         -1.72         8.36 o
 -10   8   2          0.00         -7.68         8.41 o
  -9   8   2          8.40         11.87         8.46 o
  -8   8   2          1.92          5.88         7.73 o
  -7   8   2          1.63         -1.68         7.52 o
  -6   8   2          1.52         -0.78         5.34 o
  -5   8   2         11.49          2.78         8.31 o
  -4   8   2          0.03         -1.80         8.63 o
  -3   8   2          3.13         -2.86         4.75 o
  -2   8   2          0.00         -3.77         3.77 o
  -1   8   2         21.43         11.62         4.59 o
   0   8   2          0.10          2.87         5.46 o
   1   8   2          7.29          5.68         4.58 o
   2   8   2          0.13         -0.30         4.38 o
   3   8   2          2.55          4.66         4.36 o
   4   8   2          9.24          7.62         4.59 o
   5   8   2         14.17         11.57         4.36 o
   6   8   2          4.46          9.19         8.85 o
   7   8   2          1.15          6.51         8.34 o
   8   8   2         21.82         35.91         9.98 o
  -4   9   2          0.64          1.59         7.62 o
  -3   9   2          0.01          0.84         7.98 o
  -2   9   2          0.30         -3.50         8.15 o
  -1   9   2          1.59         -3.64         8.92 o
   0   9   2          0.24         -0.84         8.04 o
   1   9   2          1.39         11.26         7.98 o
   2   9   2          2.98          8.41         7.56 o
 -20   1   3          7.33          9.82         6.35 o
 -19   1   3          0.04          5.76         5.44 o
 -18   1   3          3.16         -1.05         5.48 o
 -17   1   3         19.14         14.57         9.76 o
 -16   1   3         11.22         13.58         3.01 o
 -15   1   3         31.99         22.93         2.97 o
 -14   1   3         54.45         47.77         3.24 o
 -13   1   3         19.02         16.55         2.28 o
 -12   1   3         13.82         15.63         2.23 o
 -11   1   3        679.01        706.90         9.10 o
 -10   1   3          7.16          9.46         1.69 o
  -9   1   3         65.47         70.28         2.04 o
  -8   1   3       1667.61       1781.36        16.14 o
  -7   1   3       7153.75       7610.64        64.11 o
  -6   1   3        743.15        732.38         7.72 o
  -5   1   3        424.03        394.44         5.31 o
  -4   1   3         14.20         25.57         1.51 o
  -3   1   3      26158.32      24639.01       256.85 o
  -2   1   3       4784.84       4369.74        46.34 o
  -1   1   3       7308.14       6775.35        71.07 o
   0   1   3       1867.91       1728.27        18.68 o
   1   1   3         25.53         20.40         1.16 o
   2   1   3       9421.24       9528.90       111.94 o
   3   1   3       5639.29       5024.44        69.23 o
   4   1   3        216.08        266.52         4.73 o
   5   1   3         40.11         33.25         2.33 o
   6   1   3         93.86        108.16         2.20 o
   7   1   3         85.65         57.99         1.49 o
   8   1   3         42.64         44.74         1.59 o
   9   1   3        680.44        596.30         8.10 o
  10   1   3        123.38        119.17         4.03 o
  11   1   3        729.69        728.02        12.00 o
  12   1   3          4.54          4.68         1.73 o
  13   1   3        189.55        185.77         4.84 o
  14   1   3        197.88        213.39         4.95 o
  15   1   3          2.92          4.77         5.59 o
  16   1   3          0.04         -0.31         3.43 o
  17   1   3          7.08          4.77         3.75 o
  18   1   3         11.40          4.79         4.83 o
 -20   2   3         10.60         13.64         7.08 o
 -19   2   3          0.05         -3.65         6.36 o
 -18   2   3          4.03          6.52         5.24 o
 -17   2   3          8.13         18.23         4.11 o
 -16   2   3         12.41          7.11         3.89 o
 -15   2   3          0.28          4.09         3.38 o
 -14   2   3         59.35         66.16         8.82 o
 -13   2   3        170.95        154.40         5.14 o
 -12   2   3        536.36        541.92         7.27 o
 -11   2   3        497.87        498.44         7.83 o
 -10   2   3         35.25         36.42         2.66 o
  -9   2   3        130.19        128.30         3.97 o
  -8   2   3        112.46        103.31         2.54 o
  -7   2   3          7.26          4.03         1.31 o
  -6   2   3       3101.63       3238.99        50.30 o
  -5   2   3        735.17        738.48        15.52 o
  -4   2   3       1335.60       1266.85        13.57 o
  -3   2   3         53.51         92.18         2.06 o
  -2   2   3       4267.90       4413.68        35.09 o
  -1   2   3       1569.94       1463.22        11.56 o
   0   2   3       1538.83       1617.24        12.06 o
   1   2   3        230.04        202.03         2.25 o
   2   2   3        247.53        227.79         3.27 o
   3   2   3        413.75        405.55         5.32 o
   4   2   3       1476.70       1629.78        18.21 o
   5   2   3         64.99         73.62         2.56 o
   6   2   3       3765.50       4234.86        46.25 o
   7   2   3        252.21        288.80         5.17 o
   8   2   3         78.62         83.86         3.11 o
   9   2   3         18.73         12.24         2.58 o
  10   2   3         42.63         44.49         3.31 o
  11   2   3         36.31         38.24         3.51 o
  12   2   3        145.25        144.15         5.17 o
  13   2   3        177.50        187.25         5.52 o
  14   2   3          8.18          7.00         3.24 o
  15   2   3          7.08          9.44         5.47 o
  16   2   3          3.00          4.01         3.60 o
  17   2   3          0.17         -2.68         4.10 o
  18   2   3          8.97          7.83         5.61 o
  19   2   3          1.75         -2.38         5.49 o
 -19   3   3          3.05         12.94         7.79 o
 -18   3   3         54.79         89.18         9.19 o
 -17   3   3          2.30         -0.95         4.73 o
 -16   3   3          1.57         -0.15         4.66 o
 -15   3   3          0.80         -1.65         3.71 o
 -14   3   3         20.57         23.54         3.92 o
 -13   3   3          9.96          7.84         2.30 o
 -12   3   3         74.55         71.78         3.01 o
 -11   3   3         64.40         60.38         2.92 o
 -10   3   3        108.50        114.45         3.39 o
  -9   3   3         95.04         88.78         3.88 o
  -8   3   3        230.06        242.45         4.64 o
  -7   3   3        209.77        262.09         5.75 o
  -6   3   3        383.36        380.00         5.38 o
  -5   3   3        559.36        540.27         6.43 o
  -4   3   3         42.92         33.61         2.38 o
  -3   3   3        223.88        233.47         5.04 o
  -2   3   3       1565.14       1804.62        18.72 o
  -1   3   3         87.14         89.54         1.31 o
   0   3   3       2190.70       2224.34        19.48 o
   1   3   3       1647.79       1643.93        13.92 o
   2   3   3         34.10         23.29         1.21 o
   3   3   3         34.38         31.11         1.61 o
   4   3   3          4.65         10.59         1.35 o
   5   3   3         17.43         14.76         1.46 o
   6   3   3        742.97        789.47        13.65 o
   7   3   3        187.88        190.20         4.37 o
   8   3   3          0.45          2.67         1.75 o
   9   3   3         60.72         71.03         5.42 o
  10   3   3        360.19        337.92        11.22 o
  11   3   3          1.03          4.95         3.25 o
  12   3   3         34.46         28.72         3.63 o
  13   3   3          0.01         -1.80         3.47 o
  14   3   3         28.50         26.89         5.47 o
  15   3   3          1.13         -5.05         5.29 o
  16   3   3         35.09         50.75         6.83 o
  17   3   3         11.07         17.31         5.30 o
  18   3   3          2.06          0.63         7.36 o
  19   3   3          6.87          9.06         7.14 o
 -19   4   3          0.25          6.38         9.59 o
 -18   4   3          3.68          0.77         8.58 o
 -17   4   3          5.14          3.73         4.35 o
 -16   4   3          4.71          3.79         4.08 o
 -15   4   3         19.37         23.27         4.26 o
 -14   4   3         51.38         52.69         3.54 o
 -13   4   3          7.77          2.59         2.06 o
 -12   4   3          1.69          2.59         2.06 o
 -11   4   3        107.60        111.46         3.17 o
 -10   4   3         26.02         30.21         2.31 o
  -9   4   3        898.11        843.23        11.67 o
  -8   4   3          2.60          6.92         3.00 o
  -7   4   3         13.90          5.92         2.22 o
  -6   4   3         86.26         87.19         3.31 o
  -5   4   3         29.81         30.04         2.25 o
  -4   4   3          4.07          0.58         1.82 o
  -3   4   3          0.00          0.24         1.55 o
  -2   4   3          4.13          4.77         1.14 o
  -1   4   3       1325.75       1350.23        13.99 o
   0   4   3        420.15        386.84         5.39 o
   1   4   3        229.68        218.70         4.39 o
   2   4   3         33.99         35.34         1.78 o
   3   4   3        307.64        315.36         4.12 o
   4   4   3          2.15          5.01         1.38 o
   5   4   3         14.79         13.17         1.68 o
   6   4   3         39.42         44.93         2.16 o
   7   4   3        164.20        192.14         3.69 o
   8   4   3         14.54         17.54         1.54 o
   9   4   3          7.17          7.58         2.50 o
  10   4   3         43.36         46.96         3.29 o
  11   4   3          8.05         13.61         3.03 o
  12   4   3         38.44         39.58         3.42 o
  13   4   3          7.59         12.18         3.47 o
  14   4   3         19.37         23.09         6.23 o
  15   4   3          0.00         -0.41         5.02 o
  16   4   3         11.61         13.34         8.18 o
  17   4   3          3.74          2.20         8.02 o
 -17   5   3          2.69          4.01         5.28 o
 -16   5   3          0.37          4.26         7.45 o
 -15   5   3         33.67         36.29         5.05 o
 -14   5   3         44.11         45.09         3.66 o
 -13   5   3          1.54         -0.76         2.86 o
 -12   5   3          0.42         -1.84         2.65 o
 -11   5   3         21.15         23.02         2.07 o
 -10   5   3          7.90          9.56         2.23 o
  -9   5   3          1.35          0.27         3.03 o
  -8   5   3         46.93         54.48         6.34 o
  -7   5   3          4.04          2.41         1.82 o
  -6   5   3         21.94         15.63         3.59 o
  -5   5   3          0.69          1.78         1.59 o
  -4   5   3        136.47        143.54         2.84 o
  -3   5   3         11.63         10.44         1.91 o
  -2   5   3        156.60        149.95         3.77 o
  -1   5   3         92.10         93.72         3.65 o
   0   5   3          0.77         -0.81         2.02 o
   1   5   3         21.53         18.19         2.08 o
   2   5   3        349.19        337.10         5.46 o
   3   5   3         12.53         16.32         1.00 o
   4   5   3        364.92        412.86         5.50 o
   5   5   3        127.88        113.26         2.99 o
   6   5   3        100.62         92.66         2.47 o
   7   5   3         22.44         27.52         2.40 o
   8   5   3        449.54        445.97         6.88 o
   9   5   3          0.44          2.65         1.51 o
  10   5   3          6.09          6.50         2.54 o
  11   5   3          1.92          4.80         2.71 o
  12   5   3          4.66          5.46         2.91 o
  13   5   3          0.00          2.20         3.13 o
  14   5   3         12.82         11.12         4.25 o
  15   5   3          0.07          2.68         4.38 o
  16   5   3          5.79         -0.56         6.78 o
 -16   6   3          0.00          0.81         8.75 o
 -15   6   3          0.52         -7.15         9.16 o
 -14   6   3          4.18          5.41         8.22 o
 -13   6   3         15.26          9.46         5.35 o
 -12   6   3         11.36         10.46         4.21 o
 -11   6   3         54.40         54.77        15.96 o
 -10   6   3          0.01         -1.04         3.12 o
  -9   6   3         12.11          5.66         3.33 o
  -8   6   3          6.65          5.31         1.96 o
  -7   6   3         57.08         56.10         2.37 o
  -6   6   3         55.96         49.14         2.18 o
  -5   6   3        654.00        695.09        11.48 o
  -4   6   3         51.43         50.42         3.20 o
  -3   6   3        132.48        150.70         4.90 o
  -2   6   3          5.85          6.80         2.46 o
  -1   6   3          2.52          2.52         2.50 o
   0   6   3         10.26          7.01         2.38 o
   1   6   3        202.10        206.17         4.51 o
   2   6   3          2.36          6.10         2.44 o
   3   6   3        563.06        588.39         8.77 o
   4   6   3          1.67          7.04         2.18 o
   5   6   3        158.24        147.59         3.71 o
   6   6   3         63.54         60.81         2.81 o
   7   6   3          3.31          4.16         1.64 o
   8   6   3         35.02         29.70         2.71 o
   9   6   3         10.24          8.94         1.89 o
  10   6   3          0.02         -0.23         2.58 o
  11   6   3          0.18          0.98         2.83 o
  12   6   3         14.74         13.86         3.28 o
  13   6   3          4.14          1.80         4.31 o
  14   6   3          3.11          3.15         6.29 o
  15   6   3          7.20          2.69         8.50 o
 -14   7   3          0.00         -0.83         7.84 o
 -13   7   3          3.16         -0.81         7.85 o
 -12   7   3          2.73          1.60         7.57 o
 -11   7   3          5.40          2.35         7.40 o
 -10   7   3         10.14         29.03         6.80 o
  -9   7   3         16.66         17.06         5.69 o
  -8   7   3         31.04         25.27         6.59 o
  -7   7   3         44.61         43.81         8.08 o
  -6   7   3         77.58         75.94         5.08 o
  -5   7   3         20.44         19.47         3.66 o
  -4   7   3         81.34         76.42         5.26 o
  -3   7   3          8.32         11.08         4.09 o
  -2   7   3          1.70          2.69         2.67 o
  -1   7   3         43.82         37.24         3.11 o
   0   7   3         54.33         43.79         3.18 o
   1   7   3         38.25         46.52         3.17 o
   2   7   3         22.20         19.49         2.68 o
   3   7   3          7.83         10.34         2.65 o
   4   7   3          0.06          3.20         2.65 o
   5   7   3         23.30         15.54         3.81 o
   6   7   3          0.40         -2.27         3.60 o
   7   7   3          4.52          4.06         3.32 o
   8   7   3          4.05          1.54         5.62 o
   9   7   3          2.36          0.92         8.00 o
  10   7   3          3.51         -6.59         8.79 o
  11   7   3          2.93         13.42         8.37 o
 -11   8   3          0.16         -3.32         8.00 o
 -10   8   3         12.96         14.86         8.27 o
  -9   8   3         12.54         16.36         8.17 o
  -8   8   3         16.90         24.53         8.53 o
  -6   8   3          1.70         17.87         8.79 o
  -5   8   3          6.99         -1.83         7.90 o
  -4   8   3          2.96          1.77         8.25 o
  -3   8   3          0.10         -4.63         4.63 o
  -2   8   3         18.95          9.76         4.49 o
  -1   8   3          0.28         -0.90         6.10 o
   0   8   3          0.78         -0.76         7.10 o
   1   8   3          1.95          5.58         5.23 o
   2   8   3          8.45         18.29         5.54 o
   3   8   3          1.32         -1.02         4.35 o
   4   8   3          0.41          1.15         4.25 o
   5   8   3          0.60          5.56         4.25 o
   6   8   3          0.39         -1.88         7.99 o
   7   8   3         29.22         35.28         9.52 o
  -4   9   3          2.18          9.09         8.12 o
  -3   9   3          6.31          3.47         8.22 o
  -2   9   3          1.74          1.81         8.69 o
  -1   9   3          0.11         -2.58         8.08 o
   0   9   3          1.99         -8.52         8.52 o
   1   9   3          4.75         12.57         7.74 o
   2   9   3          3.33          7.44         7.98 o
 -18   0   4         13.32         11.05         4.02 o
 -17   0   4          7.42         14.90         3.98 o
 -16   0   4          1.20          1.68         4.43 o
 -15   0   4        219.82        223.04         9.90 o
 -14   0   4        466.26        460.08        10.51 o
 -13   0   4        176.71        162.60         5.46 o
 -12   0   4        149.80        129.41         4.12 o
 -11   0   4        110.59        109.44         3.19 o
 -10   0   4          5.67          3.84         1.82 o
  -9   0   4          5.33          8.33         1.73 o
  -8   0   4       2519.96       2840.12        35.08 o
  -7   0   4       1673.80       1748.28        22.20 o
  -6   0   4        912.47       1037.80        13.70 o
  -5   0   4       1917.70       1749.13        22.09 o
  -4   0   4       7383.03       6806.58        80.51 o
  -3   0   4       2872.11       3048.89        51.52 o
  -2   0   4       7367.28       5801.83        96.19 o
  -1   0   4         38.84         74.46         2.95 o
   0   0   4       1047.42       1274.24        22.23 o
   1   0   4       3577.70       4044.22        73.37 o
   2   0   4      50768.21      44115.68       725.95 o
   3   0   4        944.25        990.59        15.12 o
   4   0   4       7006.77       7281.46       122.13 o
   5   0   4         35.77         30.80         3.82 o
   6   0   4       1463.58       1547.34        23.05 o
   7   0   4         94.87        117.55         6.05 o
   8   0   4       2580.85       2754.34        30.91 o
   9   0   4         12.56         18.99         2.04 o
  10   0   4       1074.82       1046.18        14.87 o
  11   0   4        222.65        216.27         6.51 o
  12   0   4         25.39         23.94         2.89 o
  13   0   4          7.83          5.26         2.58 o
  14   0   4          1.75          1.00         2.90 o
  15   0   4          4.81          4.98         2.83 o
  16   0   4          4.36          8.47         4.00 o
  17   0   4         30.16         39.06         3.68 o
 -20   1   4          0.01          5.07         6.04 o
 -19   1   4          0.24          6.85         5.92 o
 -18   1   4          8.13         14.27         4.30 o
 -17   1   4          0.47          1.18         3.75 o
 -16   1   4          1.42          1.96         3.20 o
 -15   1   4         15.83         20.59         4.89 o
 -14   1   4         36.17         40.27         3.30 o
 -13   1   4          5.74          6.93         2.26 o
 -12   1   4         26.35         26.63         2.24 o
 -11   1   4         35.98         33.19         1.97 o
 -10   1   4        132.90        137.19         2.69 o
  -9   1   4        136.66        129.38         2.96 o
  -8   1   4        140.90        126.30         3.41 o
  -7   1   4       1279.71       1473.81        14.46 o
  -6   1   4         83.15        119.09         2.37 o
  -5   1   4        454.24        581.95         8.40 o
  -4   1   4       1752.40       1947.89        21.59 o
  -3   1   4       6990.95       7161.32        75.54 o
  -2   1   4        478.13        465.89         6.18 o
  -1   1   4        351.98        385.61         6.32 o
   0   1   4       2978.06       3021.49        35.49 o
   1   1   4         13.47          0.16         0.91 o
   2   1   4          5.24          0.83         0.58 o
   3   1   4       3644.90       3881.57        47.66 o
   4   1   4       1076.54       1106.85        22.41 o
   5   1   4        132.92        153.06         4.31 o
   6   1   4          0.42          0.30         2.22 o
   7   1   4        929.56        955.55        10.62 o
   8   1   4         12.19          3.56         0.92 o
   9   1   4         15.76         24.12         1.44 o
  10   1   4         89.55         79.88         2.83 o
  11   1   4       1293.82       1320.57        14.93 o
  12   1   4        244.38        267.33         4.48 o
  13   1   4          0.01          3.61         2.33 o
  14   1   4          0.19          0.64         2.52 o
  15   1   4         10.94         16.91         2.93 o
  16   1   4          5.55         10.37         3.80 o
  17   1   4          0.18         -1.37         3.61 o
  18   1   4          0.29          2.16         4.71 o
 -20   2   4          0.01          1.61         6.84 o
 -19   2   4          1.00          2.14         6.30 o
 -18   2   4          3.13          2.36         4.75 o
 -17   2   4          1.67          1.99         5.58 o
 -16   2   4         24.43         21.57         5.32 o
 -15   2   4         64.98         66.52         3.46 o
 -14   2   4          9.78         10.61         2.57 o
 -13   2   4         49.59         48.97         3.60 o
 -12   2   4        853.75        831.79         9.93 o
 -11   2   4         19.60         18.90         1.91 o
 -10   2   4        191.14        189.07         5.60 o
  -9   2   4         28.98         34.75         1.82 o
  -8   2   4       1323.30       1299.84        12.23 o
  -7   2   4          0.12          1.67         0.99 o
  -6   2   4         16.05          9.78         1.28 o
  -5   2   4         57.13         54.25         1.89 o
  -4   2   4        977.99        959.68        13.57 o
  -3   2   4        809.97        937.80         9.35 o
  -2   2   4        570.31        492.95         4.96 o
  -1   2   4       1936.78       1972.24        17.19 o
   0   2   4        736.31        803.43         6.13 o
   1   2   4       2198.22       2056.17        16.79 o
   2   2   4        473.31        561.43         5.90 o
   3   2   4        200.58        256.25         4.72 o
   4   2   4          4.45          4.99         1.60 o
   5   2   4       5124.72       5314.79        63.84 o
   6   2   4          1.94          2.09         1.16 o
   7   2   4       1257.87       1334.05        18.25 o
   8   2   4          3.77          5.82         2.04 o
   9   2   4          0.19         -1.40         2.12 o
  10   2   4         82.69         68.09         3.34 o
  11   2   4        174.50        152.94         4.69 o
  12   2   4         27.74         19.22         3.63 o
  13   2   4         61.65         56.55         3.80 o
  14   2   4         38.82         44.92         4.51 o
  15   2   4         31.17         33.13         5.90 o
  16   2   4          0.18         -0.44         3.67 o
  17   2   4          6.97          6.13         4.44 o
  18   2   4         21.78         33.98         6.53 o
 -19   3   4          4.98         -0.61         7.44 o
 -18   3   4          6.15         10.35         6.53 o
 -17   3   4          0.21          1.05         5.62 o
 -16   3   4         52.67         55.36         7.18 o
 -15   3   4         74.44         86.99         6.00 o
 -14   3   4         68.52         68.54         3.48 o
 -13   3   4          3.00          0.40         2.21 o
 -12   3   4         21.58         20.87         2.41 o
 -11   3   4        145.79        132.40         3.88 o
 -10   3   4          3.83          4.16         1.92 o
  -9   3   4         41.19         27.29         2.11 o
  -8   3   4        177.11        195.74         7.49 o
  -7   3   4       2164.01       2392.85        30.77 o
  -6   3   4       1151.91       1230.75        13.98 o
  -5   3   4        122.86        117.03         4.52 o
  -4   3   4         46.14         48.14         2.93 o
  -3   3   4         44.78         31.76         1.98 o
  -2   3   4          5.13          1.89         0.79 o
  -1   3   4        932.37        960.88         8.69 o
   0   3   4        692.55        787.34         7.31 o
   1   3   4        323.48        414.78         4.04 o
   2   3   4       1954.98       1871.97        19.10 o
   3   3   4        577.78        647.91         7.68 o
   4   3   4        130.85        140.57         2.77 o
   5   3   4        333.58        320.66         5.91 o
   6   3   4         91.24         84.33         2.75 o
   7   3   4        191.91        206.19         6.06 o
   8   3   4          6.48          2.44         2.38 o
   9   3   4         37.03         41.19         2.57 o
  10   3   4         86.96         78.51         4.15 o
  11   3   4         29.70         35.89         4.30 o
  12   3   4          7.44          6.06         3.13 o
  13   3   4        116.56        112.96         5.20 o
  14   3   4         60.31         70.12         6.50 o
  15   3   4          2.70          2.95         4.57 o
  16   3   4          0.08          1.29         5.31 o
  17   3   4          6.07         15.04        11.10 o
  18   3   4          0.14          1.23         6.93 o
  19   3   4          3.19          0.60         6.86 o
 -18   4   4          1.12         11.91         8.55 o
 -17   4   4          0.02          2.15         5.09 o
 -16   4   4          3.87          5.51         4.05 o
 -15   4   4          1.44          3.61         3.72 o
 -14   4   4          1.04          3.06         3.70 o
 -13   4   4          5.72          9.02         2.24 o
 -12   4   4          0.77          1.47         2.31 o
 -11   4   4         29.69         26.63         2.57 o
 -10   4   4         22.02         23.71         2.31 o
  -9   4   4       3738.52       3445.17        51.36 o
  -8   4   4          1.74          2.33         2.11 o
  -7   4   4        534.36        497.09        10.32 o
  -6   4   4         67.94         81.65         2.90 o
  -5   4   4        220.49        192.81         4.30 o
  -4   4   4          2.62          7.04         1.85 o
  -3   4   4         95.30         75.02         2.02 o
  -2   4   4        416.74        402.68         4.26 o
  -1   4   4       1173.80       1229.24        10.97 o
   0   4   4        192.14        219.47         3.82 o
   1   4   4          9.98         13.79         1.73 o
   2   4   4         47.48         51.23         1.58 o
   3   4   4         35.77         31.65         1.49 o
   4   4   4        200.07        199.58         3.82 o
   5   4   4         61.49         70.53         2.42 o
   6   4   4          1.67          1.14         1.58 o
   7   4   4         26.35         29.02         2.43 o
   8   4   4          0.95          1.09         1.84 o
   9   4   4        250.27        243.93         8.95 o
  10   4   4        120.99        100.18         4.76 o
  11   4   4          9.55         10.11         2.94 o
  12   4   4          0.06         -1.95         3.61 o
  13   4   4          1.53          4.26         3.46 o
  14   4   4          0.00         -4.66         4.66 o
  15   4   4          0.10         -3.37         4.73 o
  16   4   4          2.73          0.99         5.35 o
  17   4   4         37.47         55.98         9.64 o
 -17   5   4          1.29         -8.46         8.46 o
 -16   5   4          0.82          1.50         8.22 o
 -15   5   4          0.63          3.56         5.36 o
 -14   5   4         14.16         18.80         3.94 o
 -13   5   4          0.10         -1.89         3.74 o
 -12   5   4          1.69          1.53         2.23 o
 -11   5   4          3.28          5.75         2.68 o
 -10   5   4          4.40          3.85         3.98 o
  -9   5   4         26.25         27.12         5.95 o
  -8   5   4         73.73         78.01         6.29 o
  -7   5   4          8.11          5.80         2.55 o
  -6   5   4        199.68        206.08         6.16 o
  -5   5   4         39.79         46.18         2.99 o
  -4   5   4          4.50          6.36         1.47 o
  -3   5   4         21.37         22.59         1.84 o
  -2   5   4         10.24          7.91         2.19 o
  -1   5   4         70.24         67.42         2.85 o
   0   5   4         89.88         93.25         3.67 o
   1   5   4         32.18         27.37         2.26 o
   2   5   4         19.71         11.99         1.58 o
   3   5   4          4.58          4.95         1.17 o
   4   5   4        366.44        406.62         5.65 o
   5   5   4          0.42         -0.89         1.77 o
   6   5   4        271.50        269.92         5.46 o
   7   5   4          0.15          0.49         1.41 o
   8   5   4        783.52        803.89        10.28 o
   9   5   4         21.59         18.96         2.56 o
  10   5   4         24.21         16.13         2.78 o
  11   5   4          0.49          3.30         2.74 o
  12   5   4          0.45         -3.01         3.01 o
  13   5   4         17.29         20.88         3.75 o
  14   5   4          1.50          2.10         4.12 o
  15   5   4          1.54          2.35         4.51 o
  16   5   4          0.80         -0.61         6.61 o
 -15   6   4         26.69          4.55         8.18 o
 -14   6   4          2.39         -0.74         7.85 o
 -13   6   4          0.00         -3.84         7.04 o
 -12   6   4          2.90          2.62         3.98 o
 -11   6   4         25.09         21.56         4.74 o
 -10   6   4          5.30         -1.44         3.40 o
  -9   6   4         10.73          8.45         2.80 o
  -8   6   4          8.61         12.47         2.11 o
  -7   6   4         10.48          7.50         1.84 o
  -6   6   4         40.96         43.67         2.16 o
  -5   6   4          0.76          1.59         1.89 o
  -4   6   4         15.09          8.74         2.98 o
  -3   6   4        216.70        249.88         5.99 o
  -2   6   4         48.78         60.93         3.08 o
  -1   6   4          0.05          2.01         2.46 o
   0   6   4         12.01         10.90         2.38 o
   1   6   4         29.99         36.39         2.69 o
   2   6   4          5.25          7.17         2.60 o
   3   6   4        153.12        147.46         4.26 o
   4   6   4          3.64          5.17         1.70 o
   5   6   4        419.02        436.66         5.95 o
   6   6   4         13.72         13.76         1.87 o
   7   6   4         88.90         89.47         4.44 o
   8   6   4          0.01         -1.79         1.79 o
   9   6   4         19.24         18.13         2.55 o
  10   6   4          2.51          2.63         2.73 o
  11   6   4         20.04         16.34         3.12 o
  12   6   4         24.28         20.74         3.36 o
  13   6   4          0.85          4.46         4.30 o
  14   6   4          0.11         -8.00         8.00 o
  15   6   4         13.23         18.16         9.12 o
 -13   7   4          1.82          7.80         7.49 o
 -12   7   4          3.00          4.59         7.52 o
 -11   7   4         16.66         36.83         8.17 o
 -10   7   4          1.35         -5.87         5.87 o
  -9   7   4         31.29         43.21         6.25 o
  -8   7   4         14.02         10.08         4.29 o
  -7   7   4         12.52          7.83         1.44 o
  -6   7   4        218.59        231.06        10.85 o
  -5   7   4         70.12         58.68         6.21 o
  -4   7   4         54.68         61.11         4.95 o
  -3   7   4         72.63         70.85         4.10 o
  -2   7   4          1.39         -0.46         3.18 o
  -1   7   4         95.77         90.79         5.45 o
   0   7   4         12.93          9.88         2.90 o
   1   7   4          2.39          4.97         2.55 o
   2   7   4          6.19          5.15         2.52 o
   3   7   4         15.77         23.10         3.61 o
   4   7   4          1.89          4.36         2.85 o
   5   7   4          0.18          2.70         3.29 o
   6   7   4         16.48         24.36         4.08 o
   7   7   4          9.11          8.81         2.38 o
   8   7   4          9.96         10.49         5.60 o
   9   7   4          1.83          4.73         9.08 o
  10   7   4          4.21          0.80         4.77 o
  11   7   4          0.11          0.98         9.40 o
 -11   8   4          3.73          4.00         7.45 o
 -10   8   4          8.82          3.18         7.73 o
  -9   8   4          0.35          1.59         7.52 o
  -8   8   4          0.55          5.55         7.59 o
  -6   8   4         20.87         24.91         8.33 o
  -5   8   4          0.04          3.60         7.38 o
  -4   8   4         20.58         35.64         8.77 o
  -3   8   4          9.18          7.37         4.60 o
  -2   8   4          1.40          2.34         4.30 o
  -1   8   4         22.69         26.27         8.40 o
   0   8   4         15.05         23.65         7.77 o
   1   8   4          5.71          8.86         5.36 o
   2   8   4          3.38         12.27         5.29 o
   3   8   4          7.76          4.93         3.89 o
   4   8   4          0.77         -3.63         4.74 o
   5   8   4          0.25          0.95         7.96 o
   6   8   4          1.73         -1.93         8.33 o
   7   8   4          1.52         -4.89         8.91 o
  -4   9   4          1.22         -4.30         8.74 o
  -3   9   4          1.55          2.70         8.70 o
  -2   9   4          1.40         -0.94         9.15 o
  -1   9   4          1.66         10.86         8.10 o
   0   9   4          0.95         10.38         7.82 o
   1   9   4          3.13          9.11         7.61 o
   2   9   4          3.71         11.48         7.74 o
 -20   1   5          0.01          9.99         6.33 o
 -19   1   5         21.40         19.75         6.35 o
 -18   1   5          1.19          0.25         3.88 o
 -17   1   5          8.73          5.74         3.77 o
 -16   1   5         26.25         17.39         3.53 o
 -15   1   5         79.46         83.59         3.70 o
 -14   1   5          0.83          1.02         2.35 o
 -13   1   5        147.99        126.78         3.99 o
 -12   1   5         72.22         79.78         2.59 o
 -11   1   5          9.59          5.31         1.54 o
 -10   1   5        195.70        187.19         3.16 o
  -9   1   5        242.66        277.55         4.13 o
  -8   1   5          2.23          0.50         1.56 o
  -7   1   5         70.76         62.21         2.43 o
  -6   1   5         20.95         31.93         1.97 o
  -5   1   5       1609.67       1680.28        19.15 o
  -4   1   5         63.58         35.22         2.32 o
  -3   1   5      22672.30      22515.07       262.83 o
  -2   1   5       3584.18       3704.99        51.16 o
  -1   1   5      20825.57      21330.80       286.72 o
   0   1   5        777.01        716.90         9.40 o
   1   1   5       2049.46       2196.55        30.92 o
   2   1   5       5215.56       5246.42        62.21 o
   3   1   5       3979.73       3793.03        53.08 o
   4   1   5        507.90        533.28         8.31 o
   5   1   5         65.89         79.55         3.30 o
   6   1   5         35.58         46.46         2.98 o
   7   1   5         11.83         25.87         1.24 o
   8   1   5         73.54         70.75         1.97 o
   9   1   5        519.70        507.12         6.12 o
  10   1   5         39.84         35.99         2.00 o
  11   1   5       2424.42       2349.12        27.20 o
  12   1   5        166.40        170.44         4.29 o
  13   1   5        125.24        115.30         3.61 o
  14   1   5         26.22         32.61         3.17 o
  15   1   5         26.46         35.47         3.30 o
  16   1   5          1.20          5.92         2.84 o
  17   1   5         16.97         20.59         4.23 o
  18   1   5          2.13          0.69         4.90 o
 -20   2   5          0.13          7.64         7.26 o
 -19   2   5          7.05          5.99         6.87 o
 -18   2   5          0.00         -1.95         5.59 o
 -17   2   5          0.15          1.40         4.50 o
 -16   2   5          6.13         10.12         3.43 o
 -15   2   5          6.57          4.66         2.35 o
 -14   2   5         48.66         59.18         3.71 o
 -13   2   5         12.89         11.96         2.64 o
 -12   2   5         11.73         13.98         3.27 o
 -11   2   5          1.00         -0.14         1.74 o
 -10   2   5         13.14         22.73         1.86 o
  -9   2   5        295.22        314.90         3.93 o
  -8   2   5        500.01        457.83         5.16 o
  -7   2   5        276.88        229.39         5.15 o
  -6   2   5       1088.07       1104.03        15.49 o
  -5   2   5        803.87        824.02        13.84 o
  -4   2   5        898.33        849.64         9.54 o
  -3   2   5        299.46        367.49         4.38 o
  -2   2   5         41.28         34.58         2.08 o
  -1   2   5        242.25        225.00         2.96 o
   0   2   5        129.39        178.04         2.12 o
   1   2   5        400.25        347.91         3.81 o
   2   2   5        864.14        845.94         8.00 o
   3   2   5         40.29         39.64         1.38 o
   4   2   5         94.85         83.45         4.61 o
   5   2   5        203.82        199.98         4.85 o
   6   2   5       2576.99       2790.76        38.17 o
   7   2   5        249.57        218.65         5.77 o
   8   2   5        154.35        206.48         3.91 o
   9   2   5         13.55         17.49         1.44 o
  10   2   5          5.00          4.30         1.45 o
  11   2   5        232.69        239.42         5.75 o
  12   2   5         20.27         25.84         3.15 o
  13   2   5         81.75         65.30         4.02 o
  14   2   5         26.31         19.69         4.72 o
  15   2   5          0.03          1.76         4.26 o
  16   2   5          3.26          3.29         4.65 o
  17   2   5          0.34          5.09         6.30 o
  18   2   5          1.40          6.76         5.93 o
 -19   3   5          5.16          3.71         7.30 o
 -18   3   5          3.75          7.49        11.94 o
 -17   3   5          7.44         -7.81         7.81 o
 -16   3   5          7.32          5.99         4.43 o
 -15   3   5        126.48        140.14         4.58 o
 -14   3   5         98.99         94.55         3.88 o
 -13   3   5         49.71         57.30         3.04 o
 -12   3   5         40.28         47.25         3.46 o
 -11   3   5          8.69         13.78         2.26 o
 -10   3   5        138.72        145.61         4.37 o
  -9   3   5         27.22         28.83         2.15 o
  -8   3   5          0.76          1.19         1.99 o
  -7   3   5        938.07        993.79        12.99 o
  -6   3   5          0.80          5.72         2.31 o
  -5   3   5         80.26         98.74         3.49 o
  -4   3   5        465.10        525.33         8.34 o
  -3   3   5        989.47       1055.57        12.93 o
  -2   3   5       1198.99       1301.27        11.31 o
  -1   3   5        119.99        104.01         2.02 o
   0   3   5       4575.36       4689.03        37.59 o
   1   3   5        512.67        549.82         4.93 o
   2   3   5         84.19         78.64         2.14 o
   3   3   5        814.46        799.08         9.88 o
   4   3   5        703.83        680.55         9.66 o
   5   3   5        119.59        127.15         2.57 o
   6   3   5        623.47        606.66         9.24 o
   7   3   5         15.14         15.79         2.14 o
   8   3   5         27.58         27.66         2.50 o
   9   3   5          3.05          2.49         2.67 o
  10   3   5         80.46         69.69         3.32 o
  11   3   5         38.44         39.55         3.95 o
  12   3   5        210.69        190.17         5.54 o
  13   3   5          0.61          6.16         3.57 o
  14   3   5          7.29         14.70         5.33 o
  15   3   5         41.87         64.98         8.49 o
  16   3   5          0.12         -4.81         4.81 o
  17   3   5          0.60          5.58         6.85 o
  18   3   5          9.32         20.07         7.43 o
 -18   4   5         16.98         21.49         8.54 o
 -17   4   5          3.02          7.57         4.15 o
 -16   4   5         11.44         14.80         4.19 o
 -15   4   5          0.04          4.25         3.73 o
 -14   4   5         34.13         34.38         4.03 o
 -13   4   5          7.02          7.00         2.35 o
 -12   4   5          0.17          1.00         2.06 o
 -11   4   5          2.16          2.93         1.99 o
 -10   4   5         23.96         13.99         2.20 o
  -9   4   5       2829.69       2932.83        57.91 o
  -8   4   5        103.06         87.36         4.78 o
  -7   4   5         68.75         67.60         4.64 o
  -6   4   5        139.45        160.25         5.49 o
  -5   4   5        269.51        301.90        10.73 o
  -4   4   5          0.64          0.32         1.91 o
  -3   4   5        172.74        166.32         3.95 o
  -2   4   5        468.41        462.27         5.00 o
  -1   4   5        172.79        171.44         2.17 o
   0   4   5        337.40        340.46         4.20 o
   1   4   5       2099.89       2098.38        20.58 o
   2   4   5         12.30         21.00         1.37 o
   3   4   5        430.82        444.83         7.31 o
   4   4   5         94.00        114.08         2.59 o
   5   4   5        316.91        329.05         4.69 o
   6   4   5         15.57          9.92         1.73 o
   7   4   5          2.55          3.68         1.29 o
   8   4   5         50.23         43.03         2.86 o
   9   4   5        148.79        137.55         3.54 o
  10   4   5         28.74         24.62         3.07 o
  11   4   5         23.03         23.30         3.91 o
  12   4   5         16.17         14.86         4.22 o
  13   4   5         22.92         26.80         4.62 o
  14   4   5          0.01          0.01         4.51 o
  15   4   5          2.15          5.29         5.01 o
  16   4   5          0.49         -2.70         5.37 o
  17   4   5         13.25         25.92         8.62 o
 -17   5   5          0.27         -8.98         8.98 o
 -16   5   5          0.32          0.72         7.56 o
 -15   5   5          9.29          4.18         5.64 o
 -14   5   5          0.06          0.69         3.67 o
 -13   5   5          2.40          4.20         4.97 o
 -12   5   5          7.85          8.67         3.34 o
 -11   5   5         31.43         37.63         9.76 o
 -10   5   5         10.32          7.04         3.86 o
  -9   5   5          1.01         -0.24         3.64 o
  -8   5   5          0.00          2.28         2.26 o
  -7   5   5        199.71        183.39         6.93 o
  -6   5   5        373.77        417.77         9.75 o
  -5   5   5          5.13          6.35         2.36 o
  -4   5   5         44.80         37.47         1.68 o
  -3   5   5         17.51         20.24         2.15 o
  -2   5   5       1109.48       1122.51        15.36 o
  -1   5   5         74.67         84.33         2.89 o
   0   5   5          0.66          0.12         2.00 o
   1   5   5         25.11         29.50         2.31 o
   2   5   5         79.31         81.69         3.01 o
   3   5   5         99.08        101.75         2.92 o
   4   5   5       1184.10       1210.97        13.00 o
   5   5   5         39.84         41.27         2.24 o
   6   5   5         20.31         27.06         2.25 o
   7   5   5         16.46         21.73         1.78 o
   8   5   5        120.34        123.79         2.56 o
   9   5   5          1.16          4.01         3.02 o
  10   5   5          4.92          8.92         3.39 o
  11   5   5          1.71         -1.93         2.80 o
  12   5   5          8.68          5.37         2.98 o
  13   5   5          1.30          2.82         3.94 o
  14   5   5          5.62          4.73         4.25 o
  15   5   5          0.00          1.78         5.35 o
  16   5   5         16.51         10.90         7.12 o
 -15   6   5          3.51         -0.72         7.68 o
 -14   6   5          2.09         -0.71         6.92 o
 -13   6   5          1.30         -0.57         4.76 o
 -12   6   5          0.01         -0.01         4.52 o
 -11   6   5          0.04         -4.32         4.33 o
 -10   6   5         26.99         22.49         3.18 o
  -9   6   5         74.98         73.08         4.61 o
  -8   6   5          0.87          1.38         2.00 o
  -7   6   5          1.48          2.34         1.89 o
  -6   6   5         11.17         13.28         1.60 o
  -5   6   5        109.95        100.61         1.99 o
  -4   6   5         66.69         64.60         3.76 o
  -3   6   5        638.19        700.56        13.85 o
  -2   6   5          2.21          2.19         2.86 o
  -1   6   5          6.68          7.51         2.54 o
   0   6   5          0.53          0.15         2.32 o
   1   6   5          1.32          5.44         2.35 o
   2   6   5          0.16          0.53         2.45 o
   3   6   5        165.34        181.06         5.08 o
   4   6   5         13.37         13.70         1.37 o
   5   6   5        924.47        894.05         9.76 o
   6   6   5          0.31          1.89         2.28 o
   7   6   5          0.57          0.27         1.68 o
   8   6   5         15.13         12.65         1.83 o
   9   6   5          2.07          0.53         2.33 o
  10   6   5          6.81          4.84         2.73 o
  11   6   5          0.24          0.02         3.15 o
  12   6   5          1.39         -3.05         3.24 o
  13   6   5         12.50         32.59         9.27 o
  14   6   5          8.88          8.63         8.34 o
  15   6   5          4.51          7.34         9.58 o
 -13   7   5          0.01         -0.74         6.96 o
 -12   7   5          1.26         -2.19         7.23 o
 -11   7   5         20.28         23.07         7.60 o
 -10   7   5         16.69         18.21         5.54 o
  -9   7   5         14.63         14.64         6.49 o
  -8   7   5         88.53         93.21         3.66 o
  -7   7   5          2.70          4.81         1.49 o
  -6   7   5        251.51        268.57        18.59 o
  -5   7   5         47.16         45.09         5.29 o
  -4   7   5        119.42        116.74         5.83 o
  -3   7   5          2.77          3.52         3.49 o
  -2   7   5          1.30          0.12         3.51 o
  -1   7   5          0.24          0.34         3.43 o
   0   7   5          1.19          2.66         3.03 o
   1   7   5          3.77          3.09         2.70 o
   2   7   5          3.43          3.39         2.66 o
   3   7   5          0.83          1.79         2.91 o
   4   7   5         14.03         16.74         3.96 o
   5   7   5          0.81         -3.66         3.66 o
   6   7   5         34.78         27.31         2.43 o
   7   7   5          2.23          0.70         2.88 o
   8   7   5         16.66         24.03         3.81 o
   9   7   5          4.09         -2.42         4.30 o
  10   7   5          5.31          3.87         4.56 o
 -11   8   5          0.34         -5.37         7.77 o
 -10   8   5          2.16         -2.30         7.20 o
  -9   8   5          7.35         24.58         7.94 o
  -6   8   5          0.62          2.71         8.89 o
  -5   8   5          0.34          1.76         7.88 o
  -4   8   5          2.03          0.85         7.54 o
  -3   8   5          8.98          8.93         4.48 o
  -2   8   5          0.00         -0.45         4.91 o
  -1   8   5         27.59         39.51         8.44 o
   0   8   5         17.91         13.06         7.31 o
   1   8   5         26.29         33.49         5.91 o
   2   8   5          0.62          1.94         6.22 o
   3   8   5          2.00         -0.41         4.92 o
   4   8   5          5.67          5.91         4.11 o
   5   8   5         11.42          5.82         7.90 o
   6   8   5         45.10         45.34         9.80 o
  -1   9   5          0.23          6.50         8.05 o
   0   9   5          0.90         -6.98         7.59 o
   1   9   5          0.69          4.41         7.51 o
 -18   0   6          7.76          7.62         5.14 o
 -17   0   6        150.54        128.24         5.96 o
 -16   0   6         42.86         46.26         4.40 o
 -15   0   6         25.31         22.93         3.67 o
 -14   0   6          9.23          9.99         2.88 o
 -13   0   6         10.91          7.62         2.24 o
 -12   0   6         56.00         56.06         3.02 o
 -11   0   6          9.37          4.63         2.08 o
 -10   0   6       1514.00       1587.51        21.15 o
  -9   0   6         58.19         79.90         2.97 o
  -8   0   6       4236.50       4290.11        52.14 o
  -7   0   6        265.60        305.52         5.45 o
  -6   0   6       1268.53       1199.24        14.20 o
  -5   0   6        750.82        721.10        11.61 o
  -4   0   6        282.80        300.39         6.98 o
  -3   0   6         66.62        143.01         2.91 o
  -2   0   6          3.74         35.04         1.30 o
  -1   0   6         53.43         15.49         2.45 o
   0   0   6       3080.76       3074.35        52.45 o
   1   0   6       4302.69       4562.04        95.07 o
   2   0   6      15783.79      15669.96       259.67 o
   3   0   6       2429.70       2310.71        40.81 o
   4   0   6       4967.82       4882.00        68.06 o
   5   0   6         23.63         28.40         3.49 o
   6   0   6       1590.59       1538.73        29.24 o
   7   0   6          1.20          3.33         1.87 o
   8   0   6        505.67        487.76         9.43 o
   9   0   6         52.55         65.23         3.37 o
  10   0   6       1552.35       1567.48        21.28 o
  11   0   6         19.69         18.48         5.64 o
  12   0   6        185.26        153.88         7.79 o
  13   0   6        236.93        239.65         6.53 o
  14   0   6          4.57          7.49         3.12 o
  15   0   6          6.37          7.35         2.95 o
  16   0   6        384.41        377.35         9.46 o
  17   0   6          1.27          2.55         3.45 o
 -20   1   6         12.16         20.31         6.75 o
 -19   1   6         37.85         44.52         7.26 o
 -18   1   6          0.32          5.29         3.97 o
 -17   1   6          1.18          0.44         3.63 o
 -16   1   6          0.31         -2.85         2.85 o
 -15   1   6          0.83          3.24         2.71 o
 -14   1   6          0.96          0.35         2.37 o
 -13   1   6         19.61         16.26         2.12 o
 -12   1   6          4.31          1.79         1.79 o
 -11   1   6        155.63        145.79         2.97 o
 -10   1   6         14.88         19.49         1.77 o
  -9   1   6        374.06        395.65         6.03 o
  -8   1   6       1003.51       1035.53        10.84 o
  -7   1   6        383.67        468.93         6.15 o
  -6   1   6        917.12        932.61        10.60 o
  -5   1   6         24.81         33.15         1.86 o
  -4   1   6       3335.48       3522.14        38.05 o
  -3   1   6      10020.74      10025.32       117.63 o
  -2   1   6        918.02        827.97        15.25 o
  -1   1   6      48933.71      44752.52       601.27 o
   0   1   6       1526.07       1398.82        17.36 o
   1   1   6       3378.15       3017.13        35.97 o
   2   1   6       1845.82       1832.46        22.75 o
   3   1   6       2153.01       2255.11        27.88 o
   4   1   6        762.88        857.53        11.78 o
   5   1   6         11.01          7.42         2.38 o
   6   1   6        123.05        137.73         4.53 o
   7   1   6        110.65         72.13         2.08 o
   8   1   6        120.37        108.94         3.60 o
   9   1   6          5.83          8.13         1.31 o
  10   1   6         45.11         49.35         1.76 o
  11   1   6        550.78        534.20        15.30 o
  12   1   6          0.18          3.18         1.52 o
  13   1   6        503.64        531.71         9.55 o
  14   1   6          6.49          3.07         2.78 o
  15   1   6         26.58         32.23         3.24 o
  16   1   6          2.61          6.66         2.95 o
  17   1   6         26.53         22.37         4.28 o
 -20   2   6          5.17          5.01         7.22 o
 -19   2   6          0.00         -1.67         6.39 o
 -18   2   6          5.48          0.42         4.52 o
 -17   2   6          0.02          3.27         4.49 o
 -16   2   6         34.39         32.35         3.23 o
 -15   2   6         48.12         43.21         2.91 o
 -14   2   6        383.58        383.74         6.11 o
 -13   2   6        119.67        119.26         3.18 o
 -12   2   6         35.70         31.68         2.81 o
 -11   2   6          0.68          1.53         1.42 o
 -10   2   6         22.57         22.57         1.49 o
  -9   2   6         28.03         25.17         1.48 o
  -8   2   6          2.45          2.49         1.37 o
  -7   2   6        397.59        388.16         6.21 o
  -6   2   6         62.71         70.50         2.58 o
  -5   2   6          1.22          1.29         1.18 o
  -4   2   6        967.71       1040.07        10.66 o
  -3   2   6       2610.16       2518.56        25.32 o
  -2   2   6        301.67        429.00         5.32 o
  -1   2   6         12.92         24.91         1.09 o
   0   2   6        536.80        496.67         4.82 o
   1   2   6       1601.22       1544.47        13.75 o
   2   2   6         24.65         23.92         0.98 o
   3   2   6        155.43        113.12         2.47 o
   4   2   6        516.53        439.33         6.64 o
   5   2   6       1143.20       1278.96        17.71 o
   6   2   6        196.73        171.68         6.03 o
   7   2   6        162.85        225.42         5.33 o
   8   2   6         56.41         53.86         3.13 o
   9   2   6          1.85          0.24         1.47 o
  10   2   6         41.81         49.27         2.11 o
  11   2   6         72.91         68.65         3.92 o
  12   2   6        108.72        122.42         5.05 o
  13   2   6         11.68         12.59         3.32 o
  14   2   6         30.22         20.61         4.93 o
  15   2   6          9.00          9.31         4.67 o
  16   2   6          0.04          0.52         4.30 o
  17   2   6          1.45          2.49         5.69 o
  18   2   6          3.45          2.89         5.81 o
 -19   3   6          5.39          1.25         7.07 o
 -18   3   6         15.18         18.50         8.07 o
 -17   3   6         40.58         37.18         5.46 o
 -16   3   6         33.13         48.58         5.50 o
 -15   3   6         86.71         91.22         8.35 o
 -14   3   6         13.12         20.30         2.98 o
 -13   3   6          9.94         16.90         2.58 o
 -12   3   6         40.51         46.68         2.94 o
 -11   3   6         53.91         56.74         3.10 o
 -10   3   6          8.79          6.45         1.44 o
  -9   3   6         68.65         63.15         2.17 o
  -8   3   6         19.64         13.62         3.25 o
  -7   3   6        226.75        205.68         5.97 o
  -6   3   6        162.11        159.83         3.97 o
  -5   3   6        296.37        307.08         5.35 o
  -4   3   6        411.89        502.41         6.30 o
  -3   3   6         87.89         87.70         1.90 o
  -2   3   6       1471.71       1531.52        14.91 o
  -1   3   6         96.44         75.89         1.72 o
   0   3   6          2.72          8.00         1.13 o
   1   3   6        134.38        127.52         2.02 o
   2   3   6        140.13        170.21         2.59 o
   3   3   6         97.38         82.37         1.86 o
   4   3   6        461.29        427.13         7.72 o
   5   3   6        242.98        204.34         5.11 o
   6   3   6          6.86          8.07         1.78 o
   7   3   6        107.27        108.51         3.26 o
   8   3   6        113.56        131.85         3.95 o
   9   3   6          3.62          3.29         2.33 o
  10   3   6          9.36         10.33         2.62 o
  11   3   6         87.36         79.42         7.42 o
  12   3   6        103.64         83.16         5.27 o
  13   3   6          1.85          2.34         3.73 o
  14   3   6         36.13         26.50         6.83 o
  15   3   6         18.56         32.11         7.29 o
  16   3   6         16.75         19.11         7.15 o
  17   3   6         15.03         24.88         7.47 o
  18   3   6          0.80          3.62         6.77 o
 -18   4   6          9.75         17.10         8.43 o
 -17   4   6          8.18         10.46         5.46 o
 -16   4   6          0.30          6.96         5.03 o
 -15   4   6         66.26         89.94        10.39 o
 -14   4   6          5.11         11.03         6.67 o
 -13   4   6         17.22         18.59         2.85 o
 -12   4   6         89.14         90.09         4.27 o
 -11   4   6          0.01          0.60         2.15 o
 -10   4   6         15.70         15.86         2.37 o
  -9   4   6         34.19         45.90         4.09 o
  -8   4   6         14.16         14.68         2.30 o
  -7   4   6       1564.87       1496.84        21.17 o
  -6   4   6         57.72         59.63         3.81 o
  -5   4   6          9.74          9.25         3.27 o
  -4   4   6         23.03         22.41         2.38 o
  -3   4   6          1.08          3.42         1.05 o
  -2   4   6         30.86         35.65         1.29 o
  -1   4   6        362.92        318.83         4.18 o
   0   4   6        109.25        102.60         2.10 o
   1   4   6        492.02        478.31         5.38 o
   2   4   6         24.53         31.64         1.65 o
   3   4   6         67.67         55.22         2.38 o
   4   4   6          5.48          2.31         1.42 o
   5   4   6         83.50         95.94         2.72 o
   6   4   6         92.30         93.40         2.29 o
   7   4   6         74.62         63.12         3.77 o
   8   4   6         14.31         16.19         2.40 o
   9   4   6         45.65         35.60         2.99 o
  10   4   6         65.12         65.04         3.51 o
  11   4   6         37.36         33.21         3.98 o
  12   4   6         44.04         32.77         4.64 o
  13   4   6          6.29         -0.76         7.34 o
  14   4   6          2.89         21.63         8.16 o
  15   4   6          1.63         -3.83         4.91 o
  16   4   6          1.51         -4.63         5.75 o
  17   4   6         22.41         16.36         8.38 o
 -16   5   6         37.42         54.91         9.26 o
 -15   5   6          0.76         10.78         5.49 o
 -14   5   6         17.76         13.49         4.97 o
 -13   5   6         16.69         14.83         4.87 o
 -12   5   6          4.87          2.95         3.18 o
 -11   5   6          0.38          5.47         3.26 o
 -10   5   6          1.05         -0.10         3.77 o
  -9   5   6         13.04         16.53         2.07 o
  -8   5   6          9.95          6.40         2.29 o
  -7   5   6         36.94         31.66         2.97 o
  -6   5   6         52.18         62.13         4.06 o
  -5   5   6        176.11        211.22         5.01 o
  -4   5   6        297.88        298.95         5.98 o
  -3   5   6         11.72         10.23         1.40 o
  -2   5   6         27.04         37.35         1.97 o
  -1   5   6         60.54         55.51         2.89 o
   0   5   6        418.89        423.28         6.26 o
   1   5   6         11.28         10.16         2.19 o
   2   5   6        220.43        191.15         4.71 o
   3   5   6         47.79         46.82         1.97 o
   4   5   6        113.65        107.51         2.92 o
   5   5   6          0.41          2.70         1.86 o
   6   5   6          1.23         -0.42         1.87 o
   7   5   6         70.47         73.77         2.64 o
   8   5   6          0.22          1.78         2.20 o
   9   5   6         12.98         14.69         2.28 o
  10   5   6        159.58        158.29         5.76 o
  11   5   6          0.05         -0.54         3.61 o
  12   5   6          0.29         -3.37         3.37 o
  13   5   6          1.13          0.87         3.98 o
  14   5   6          0.24         -1.12         4.08 o
  15   5   6          2.77          0.47         6.51 o
 -15   6   6          5.28         14.54         7.47 o
 -14   6   6          9.90          8.13         7.19 o
 -13   6   6         20.97         25.72         5.23 o
 -12   6   6         15.34         18.71         4.96 o
 -11   6   6          1.91         -0.75         4.17 o
 -10   6   6          3.36          1.10         2.80 o
  -9   6   6          2.88          5.84         2.36 o
  -8   6   6          2.59          0.48         2.93 o
  -7   6   6          0.59          1.05         2.21 o
  -6   6   6         61.64         70.49         1.97 o
  -5   6   6         78.58         68.46         1.81 o
  -4   6   6          0.09          6.10         3.00 o
  -3   6   6          0.07          7.80         3.09 o
  -2   6   6        122.05        137.53         4.61 o
  -1   6   6         29.39         28.46         4.07 o
   0   6   6         24.76         21.26         2.95 o
   1   6   6         32.30         38.52         3.31 o
   2   6   6         10.12         10.81         2.78 o
   3   6   6         98.77         87.21         5.09 o
   4   6   6          6.73         12.07         1.35 o
   5   6   6         54.85         70.03         3.17 o
   6   6   6         38.78         34.69         1.95 o
   7   6   6         94.05         78.73         2.54 o
   8   6   6          9.39          7.94         1.66 o
   9   6   6          0.75         -0.82         2.34 o
  10   6   6          1.58          2.78         2.88 o
  11   6   6         12.18          8.79         3.19 o
  12   6   6          4.54          4.02         3.40 o
  13   6   6          2.95         -1.64         8.12 o
  14   6   6          0.27          7.02         9.05 o
  15   6   6          0.28          6.53         9.48 o
 -13   7   6          0.20         -4.95         6.94 o
 -12   7   6          1.21          3.48         7.14 o
 -11   7   6          9.99         12.99         7.30 o
 -10   7   6          5.77         21.73         5.94 o
  -9   7   6         24.41         24.07         9.09 o
  -8   7   6          4.25         -0.07         2.24 o
  -7   7   6          6.93          7.11         1.84 o
  -6   7   6         52.76         63.37         5.80 o
  -5   7   6         46.33         51.97         5.53 o
  -4   7   6          0.13          5.98         4.92 o
  -3   7   6          1.06          5.34         3.56 o
  -2   7   6          7.79         10.24         3.55 o
  -1   7   6         13.04          7.97         3.57 o
   0   7   6          0.30         -2.38         3.08 o
   1   7   6          5.44          6.02         3.54 o
   2   7   6          4.39          4.59         2.97 o
   3   7   6          0.02          3.46         3.69 o
   4   7   6          0.00          0.29         3.72 o
   5   7   6         66.84         55.59         5.26 o
   6   7   6          8.41          7.37         2.43 o
   7   7   6          0.52          1.98         2.48 o
   8   7   6          3.08          4.33         3.88 o
   9   7   6          1.48          2.62         4.55 o
  10   7   6          2.26          2.03         8.63 o
  -6   8   6          2.68          0.89         9.21 o
  -5   8   6          3.78         11.18         8.77 o
  -4   8   6          0.37         -1.66         7.14 o
  -3   8   6          0.97          2.17         4.91 o
  -2   8   6          3.74          8.50         5.05 o
  -1   8   6          1.59          8.84         6.93 o
   0   8   6         17.69         18.95         7.31 o
   1   8   6          5.87         18.59         7.23 o
   2   8   6         35.43         27.50         5.50 o
   3   8   6          0.63         -5.34         5.34 o
   4   8   6          1.30         -4.10         4.99 o
   5   8   6          0.29         -7.94         8.63 o
  -1   9   6          7.82          5.52         8.30 o
   0   9   6          2.49         -3.76         8.17 o
   1   9   6          5.09         -1.42         7.71 o
 -20   1   7          0.20          4.60         6.66 o
 -19   1   7          1.22          7.49         6.24 o
 -18   1   7          8.96          8.34         4.19 o
 -17   1   7          3.85          2.88         3.24 o
 -16   1   7         67.53         51.91         5.94 o
 -15   1   7          1.87          1.19         2.64 o
 -14   1   7         50.37         51.51         3.38 o
 -13   1   7         95.33         98.09         2.87 o
 -12   1   7         69.23         55.38         2.36 o
 -11   1   7         57.36         55.19         3.02 o
 -10   1   7        327.53        334.99         6.92 o
  -9   1   7          9.55          4.78         1.56 o
  -8   1   7        310.95        340.61         5.04 o
  -7   1   7          4.80          7.61         1.82 o
  -6   1   7        166.09        177.99         4.82 o
  -5   1   7         61.82         55.49         1.97 o
  -4   1   7        671.02        801.45         9.85 o
  -3   1   7       6756.65       6470.92        68.39 o
  -2   1   7        378.57        451.19         6.64 o
  -1   1   7      47898.95      44129.18       522.73 o
   0   1   7         50.01         34.67         1.41 o
   1   1   7       7712.45       8025.74       109.46 o
   2   1   7         25.88         28.87         2.25 o
   3   1   7        127.09        172.74         3.41 o
   4   1   7          0.74          0.12         1.00 o
   5   1   7        425.74        416.35        10.55 o
   6   1   7         45.44         43.08         2.73 o
   7   1   7        385.33        397.34         6.63 o
   8   1   7          7.18          9.09         2.26 o
   9   1   7         25.22         26.32         1.89 o
  10   1   7         44.07         42.75         1.71 o
  11   1   7        241.54        216.79         3.83 o
  12   1   7          2.72          6.16         2.58 o
  13   1   7        392.61        398.57         7.20 o
  14   1   7         30.11         26.64         3.06 o
  15   1   7         37.22         32.18         3.26 o
  16   1   7          9.99         10.20         2.99 o
  17   1   7          9.41         10.58         4.12 o
 -20   2   7          1.99         -2.28         7.04 o
 -19   2   7          3.91          0.57         6.79 o
 -18   2   7         17.49         14.11         4.73 o
 -17   2   7          7.27          6.62         3.44 o
 -16   2   7          2.31         -1.94         2.72 o
 -15   2   7         15.64         14.44         2.59 o
 -14   2   7        178.76        186.19         4.75 o
 -13   2   7         80.87         85.32         2.95 o
 -12   2   7          4.16          4.68         1.79 o
 -11   2   7         44.03         50.14         2.21 o
 -10   2   7        161.82        171.25         4.55 o
  -9   2   7          1.55          3.35         1.46 o
  -8   2   7        295.67        323.76         6.27 o
  -7   2   7         65.60         62.60         3.03 o
  -6   2   7        589.84        556.12         6.65 o
  -5   2   7         11.93         12.00         1.22 o
  -4   2   7          2.37          3.75         1.15 o
  -3   2   7       5158.77       5672.56        77.38 o
  -2   2   7       2447.84       2429.22        26.64 o
  -1   2   7        123.05        117.35         2.42 o
   0   2   7        509.58        526.44         5.16 o
   1   2   7        395.07        375.13         4.17 o
   2   2   7         12.49          8.14         0.96 o
   3   2   7        699.74        788.36         8.76 o
   4   2   7       4141.19       4368.87        47.70 o
   5   2   7         14.56         20.12         2.52 o
   6   2   7         59.45         53.29         3.79 o
   7   2   7         57.99         52.43         3.16 o
   8   2   7        234.19        246.06         7.32 o
   9   2   7          8.67          9.47         2.78 o
  10   2   7        466.88        486.29         6.67 o
  11   2   7          4.13          3.44         1.77 o
  12   2   7          8.61          8.62         2.05 o
  13   2   7          6.70          9.17         1.76 o
  14   2   7        139.97        162.97         7.69 o
  15   2   7         23.15         18.47        10.04 o
  16   2   7          0.05          2.22        10.26 o
  17   2   7          1.33          1.48         5.78 o
 -19   3   7          1.38         -1.90         7.52 o
 -18   3   7          5.25         -6.96         7.63 o
 -17   3   7          4.38          8.20         5.00 o
 -16   3   7         16.05         20.85         4.64 o
 -15   3   7        152.34        157.08         8.02 o
 -14   3   7         20.99         20.16         3.00 o
 -13   3   7        142.90        180.67         7.24 o
 -12   3   7        395.49        406.25         7.59 o
 -11   3   7        154.57        140.18         3.65 o
 -10   3   7        486.61        480.82         6.66 o
  -9   3   7          5.43          6.56         2.42 o
  -8   3   7        310.08        339.77         7.82 o
  -7   3   7         23.27         32.08         2.27 o
  -6   3   7          0.48          0.13         0.96 o
  -5   3   7        946.12       1016.44         9.97 o
  -4   3   7         99.57        107.80         2.42 o
  -3   3   7          4.15          5.75         1.26 o
  -2   3   7         99.66        123.52         2.18 o
  -1   3   7        635.33        554.44         6.37 o
   0   3   7        129.83        118.95         2.58 o
   1   3   7        447.13        399.80         4.62 o
   2   3   7        145.45        176.03         2.61 o
   3   3   7         69.38        110.21         3.28 o
   4   3   7       1431.62       1336.41        15.67 o
   5   3   7         69.75         62.97         1.80 o
   6   3   7         38.82         38.81         2.38 o
   7   3   7         27.41         30.69         3.11 o
   8   3   7          2.86          2.26         1.26 o
   9   3   7          0.04         -2.19         2.78 o
  10   3   7         65.06         63.04         3.50 o
  11   3   7          5.48          6.90         2.84 o
  12   3   7         15.70         13.72         3.56 o
  13   3   7         35.38         34.81         9.31 o
  14   3   7         22.09         31.47         7.09 o
  15   3   7          1.70          5.18         6.94 o
  16   3   7         14.44         10.94         6.81 o
  17   3   7         15.56         28.09         7.79 o
  18   3   7          0.54          1.80         6.78 o
 -18   4   7          0.25          5.87         7.69 o
 -17   4   7          0.97          4.64         5.28 o
 -16   4   7          0.01          2.98         6.29 o
 -15   4   7          0.25         -3.30         4.74 o
 -14   4   7         18.97         16.78         3.19 o
 -13   4   7         57.72         67.04         3.71 o
 -12   4   7          0.20          5.22         2.19 o
 -11   4   7          0.29          2.59         2.16 o
 -10   4   7         54.13         65.89         2.20 o
  -9   4   7         46.24         52.24         6.56 o
  -8   4   7         67.56         60.16         5.15 o
  -7   4   7       1564.44       1533.67        20.83 o
  -6   4   7         13.40         10.56         2.83 o
  -5   4   7        145.85        162.56         5.24 o
  -4   4   7          0.18          0.10         1.37 o
  -3   4   7         73.83         72.47         1.82 o
  -2   4   7        143.82        151.99         2.35 o
  -1   4   7        359.39        328.59         6.24 o
   0   4   7        133.18        111.77         3.67 o
   1   4   7         16.91         15.56         1.28 o
   2   4   7        105.26        101.71         2.13 o
   3   4   7          2.25          2.41         1.51 o
   4   4   7          7.28          9.06         1.59 o
   5   4   7        122.32        132.26         2.94 o
   6   4   7         48.96         62.01         1.92 o
   7   4   7        121.16        115.94         4.48 o
   8   4   7          4.19          5.35         2.20 o
   9   4   7          0.66          1.54         2.59 o
  10   4   7         46.90         51.72         3.35 o
  11   4   7        174.88        168.69         7.13 o
  12   4   7         24.31         29.33         6.71 o
  13   4   7          1.57          0.77         6.80 o
  14   4   7          6.23         13.96         7.96 o
  15   4   7          7.49          2.31         7.35 o
  16   4   7         12.13         18.36         9.03 o
  17   4   7         28.30         24.77         9.16 o
 -16   5   7         40.46         44.90         8.56 o
 -15   5   7          1.12          3.51         5.41 o
 -14   5   7          1.51          4.23         7.37 o
 -13   5   7         11.13          5.01         7.02 o
 -12   5   7          0.00          3.49         2.87 o
 -11   5   7         25.19         23.09         3.37 o
 -10   5   7          2.15          1.95         1.76 o
  -9   5   7         24.54         30.42         2.67 o
  -8   5   7          0.04          0.68         1.99 o
  -7   5   7        106.54        105.26         4.30 o
  -6   5   7        118.06        134.57         5.10 o
  -5   5   7          0.26          1.30         1.66 o
  -4   5   7        222.18        205.52         6.15 o
  -3   5   7          0.03          1.75         1.39 o
  -2   5   7         11.45         18.01         1.45 o
  -1   5   7         55.65         53.13         1.37 o
   0   5   7          0.57          5.47         3.88 o
   1   5   7         17.89         21.29         2.37 o
   2   5   7        433.67        432.20         9.37 o
   3   5   7         41.39         35.75         2.77 o
   4   5   7         14.92         16.30         1.79 o
   5   5   7         29.84         26.42         2.21 o
   6   5   7        524.82        540.23         7.69 o
   7   5   7          7.27          6.18         1.58 o
   8   5   7          4.58         13.22         3.63 o
   9   5   7          0.46          0.96         2.42 o
  10   5   7          5.34          2.82         3.33 o
  11   5   7         18.07         13.68         3.83 o
  12   5   7         15.92         15.69         3.96 o
  13   5   7          8.18         24.19         5.33 o
  14   5   7          2.24          5.21         4.42 o
  15   5   7          1.77          4.02         6.67 o
 -14   6   7          0.52         -0.64         6.45 o
 -13   6   7          8.34          3.16         4.75 o
 -12   6   7          5.09         10.98         6.43 o
 -11   6   7         15.27         12.10         5.07 o
 -10   6   7          9.29          3.99         4.17 o
  -9   6   7         51.04         54.14         3.60 o
  -8   6   7          3.38          2.42         2.80 o
  -7   6   7         24.41         18.82         2.38 o
  -6   6   7          8.98          9.38         2.06 o
  -5   6   7         28.39         21.86         1.81 o
  -4   6   7        172.97        157.12         3.53 o
  -3   6   7        104.65         93.01         4.35 o
  -2   6   7          5.98          6.51         2.72 o
  -1   6   7          0.20          0.79         2.63 o
   0   6   7          2.99          9.15         2.50 o
   1   6   7         11.80          7.70         2.97 o
   2   6   7          8.24          5.27         2.67 o
   3   6   7         78.48         73.94         5.14 o
   4   6   7          3.46          3.24         1.82 o
   5   6   7        596.19        629.00         8.06 o
   6   6   7         32.66         26.30         2.28 o
   7   6   7          4.38          3.01         2.17 o
   8   6   7          0.08         -0.49         2.79 o
   9   6   7          9.90         12.26         2.87 o
  10   6   7          1.97          1.65         2.96 o
  11   6   7          4.47          6.58         3.21 o
  12   6   7          6.54          2.30         4.41 o
  13   6   7          8.03          4.17         8.15 o
  14   6   7          1.23         -6.27         9.26 o
  15   6   7         13.51         30.39        10.18 o
 -12   7   7          6.38          7.24         6.89 o
 -11   7   7         19.17         16.24         6.94 o
 -10   7   7         24.50         35.43         7.81 o
  -9   7   7         17.04         27.01         3.62 o
  -8   7   7         40.34         39.23         3.82 o
  -7   7   7          3.86          1.23         2.25 o
  -6   7   7          3.82         13.15         4.43 o
  -5   7   7          0.09         -0.58         4.41 o
  -4   7   7        131.28        134.36         6.62 o
  -3   7   7          5.62         11.08         3.51 o
  -2   7   7          1.65          5.56         3.52 o
  -1   7   7         19.02         21.11         3.66 o
   0   7   7          1.75         -1.19         3.29 o
   1   7   7         12.32          9.27         3.39 o
   2   7   7          9.97          1.21         3.81 o
   3   7   7          0.35         -1.97         3.70 o
   4   7   7         14.33         13.51         3.84 o
   5   7   7          0.76         -0.08         5.23 o
   6   7   7          7.06          8.37         2.01 o
   7   7   7          0.01          0.30         3.34 o
   8   7   7          6.41         13.00         5.21 o
   9   7   7         36.46         41.21         5.72 o
  -6   8   7          4.90          3.48         8.06 o
  -5   8   7          0.86         -6.75         8.57 o
  -4   8   7          0.91         -4.89         8.10 o
  -3   8   7          0.17         -4.96         4.96 o
  -2   8   7          2.96         -5.27         7.85 o
  -1   8   7          0.00         -7.71         7.71 o
   0   8   7          0.04         -2.05         7.19 o
   1   8   7         32.04         33.40         7.63 o
   2   8   7          1.61         -5.20         5.20 o
   3   8   7         21.76         10.36         9.98 o
   4   8   7          0.16         -1.00         8.20 o
  -1   9   7          3.64          2.31         8.35 o
   0   9   7          9.70         -2.20         7.70 o
 -18   0   8          0.33         -5.30         5.98 o
 -17   0   8          0.56         -2.72         3.45 o
 -16   0   8         75.39         67.02         4.11 o
 -15   0   8         51.45         46.92         4.23 o
 -14   0   8         10.43          9.64         2.58 o
 -13   0   8        171.09        154.72         6.59 o
 -12   0   8          1.33          3.45         2.38 o
 -11   0   8        544.42        606.18        10.00 o
 -10   0   8       1924.99       1827.39        24.14 o
  -9   0   8       1561.98       1548.46        20.62 o
  -8   0   8       2290.47       2511.34        31.59 o
  -7   0   8        936.77        994.91        13.75 o
  -6   0   8       5610.02       5571.34        77.14 o
  -5   0   8        202.63        196.72        12.66 o
  -4   0   8        154.16        161.53         7.12 o
  -3   0   8        279.73        206.37         3.68 o
  -2   0   8        326.70        253.88         5.66 o
  -1   0   8        137.87         84.29         3.59 o
   0   0   8        128.10         57.41         3.28 o
   1   0   8        564.34        633.19        16.52 o
   2   0   8         16.45         12.40         2.46 o
   3   0   8       2306.60       2112.00        38.15 o
   4   0   8       1019.95       1149.06        22.67 o
   5   0   8       1030.80        987.46        16.52 o
   6   0   8        279.63        303.74         8.84 o
   7   0   8         73.91         80.61         4.92 o
   8   0   8       1814.75       1673.96        32.74 o
   9   0   8         73.25         79.57         3.91 o
  10   0   8          2.62          3.62         2.68 o
  11   0   8          4.51          4.98         2.55 o
  12   0   8       1285.93       1293.83        24.96 o
  13   0   8         62.64         59.67         3.55 o
  14   0   8          0.24          1.61         2.66 o
  15   0   8         86.88         85.99        13.65 o
  16   0   8         60.45         52.24         5.41 o
 -20   1   8          4.02          9.50         6.84 o
 -19   1   8          0.05          5.15         6.09 o
 -18   1   8          3.21         15.01         5.34 o
 -17   1   8         11.73          8.43         3.39 o
 -16   1   8         74.62         57.65         3.92 o
 -15   1   8         15.92         10.88         2.32 o
 -14   1   8         31.00         29.79         2.40 o
 -13   1   8          1.53          1.48         1.95 o
 -12   1   8          0.52          0.77         1.97 o
 -11   1   8         83.40         84.63         2.94 o
 -10   1   8         35.20         31.57         2.03 o
  -9   1   8        105.97         96.68         2.85 o
  -8   1   8          4.26         -0.10         1.80 o
  -7   1   8        736.17        894.01        15.28 o
  -6   1   8        775.98        741.37         9.58 o
  -5   1   8        224.00        297.60         4.28 o
  -4   1   8        267.94        282.33         4.90 o
  -3   1   8        473.84        526.40         8.67 o
  -2   1   8         59.62         51.98         1.93 o
  -1   1   8      20497.17      19042.66       222.46 o
   0   1   8        321.60        399.07         5.38 o
   1   1   8        182.80        191.84         4.18 o
   2   1   8         38.59         30.59         2.12 o
   3   1   8       2467.23       2628.30        32.52 o
   4   1   8         90.93        112.87         2.85 o
   5   1   8         25.02         17.62         3.93 o
   6   1   8         62.70         52.25         8.48 o
   7   1   8        317.49        283.20         9.90 o
   8   1   8        193.30        194.97         4.18 o
   9   1   8        175.52        166.03         3.87 o
  10   1   8          1.05         -1.57         1.57 o
  11   1   8          8.56          3.90         1.44 o
  12   1   8          4.72          2.40         1.04 o
  13   1   8          3.01          0.56         2.57 o
  14   1   8         42.88         46.86         4.96 o
  15   1   8         31.51         30.12         3.84 o
  16   1   8          1.19          1.94         3.79 o
  17   1   8         39.29         38.63         5.73 o
 -20   2   8         36.43         49.04         8.54 o
 -19   2   8         14.58         14.42         7.24 o
 -18   2   8         18.41         25.48         6.95 o
 -17   2   8          7.30          9.86         3.48 o
 -16   2   8          2.75          2.14         2.61 o
 -15   2   8          0.03         -1.78         2.52 o
 -14   2   8        117.14        126.68         5.04 o
 -13   2   8         16.96         13.20         2.01 o
 -12   2   8         20.39         17.82         2.11 o
 -11   2   8          0.17          1.71         1.86 o
 -10   2   8         17.71         18.82         1.98 o
  -9   2   8        145.68        156.35         4.03 o
  -8   2   8        642.03        639.86        12.93 o
  -7   2   8         37.33         47.56         2.04 o
  -6   2   8        118.22        147.29         2.92 o
  -5   2   8        196.31        216.46         4.72 o
  -4   2   8       1361.87       1397.60        27.21 o
  -3   2   8        788.63        895.72        18.08 o
  -2   2   8       2795.69       2902.62        28.96 o
  -1   2   8        761.72        692.00         8.74 o
   0   2   8        332.45        346.10         3.81 o
   1   2   8        200.78        224.52         3.18 o
   2   2   8        227.54        218.70         3.16 o
   3   2   8       4598.71       4907.39        52.98 o
   4   2   8       1034.39       1026.37        13.23 o
   5   2   8          0.02         -0.60         2.04 o
   6   2   8        232.59        202.08         6.43 o
   7   2   8        231.96        243.87         5.84 o
   8   2   8          0.06          1.70         2.71 o
   9   2   8         16.41         12.17         2.96 o
  10   2   8          7.78         17.39         2.24 o
  11   2   8          9.02         10.66         2.77 o
  12   2   8        106.56         97.37         3.23 o
  13   2   8        301.85        314.20        10.03 o
  14   2   8         37.54         38.31         8.80 o
  15   2   8         11.72         14.01         4.68 o
  16   2   8          6.48          7.62         5.66 o
  17   2   8          2.56         -3.90         5.81 o
 -18   3   8          0.01          1.27         7.25 o
 -17   3   8          0.98          1.25         6.47 o
 -16   3   8          7.38         25.13         7.06 o
 -15   3   8        105.59        115.16         5.68 o
 -14   3   8          8.85         14.69         3.09 o
 -13   3   8        239.31        259.77         7.52 o
 -12   3   8        767.62        722.37         9.56 o
 -11   3   8          0.74          7.36         1.90 o
 -10   3   8          0.64          3.95         1.81 o
  -9   3   8        105.30        102.70         4.71 o
  -8   3   8         23.41         20.68         2.50 o
  -7   3   8         76.42         63.10         5.17 o
  -6   3   8         74.43         60.53         2.12 o
  -5   3   8         55.59         74.42         1.98 o
  -4   3   8        309.23        286.53         4.28 o
  -3   3   8         13.12         15.11         1.27 o
  -2   3   8         47.89         70.64         1.87 o
  -1   3   8        208.75        161.27         3.13 o
   0   3   8       1380.37       1288.87        11.38 o
   1   3   8         38.52         44.36         1.57 o
   2   3   8         20.76         18.14         1.27 o
   3   3   8        602.36        587.72         6.41 o
   4   3   8          8.23          1.34         1.15 o
   5   3   8       1189.45       1259.31        17.29 o
   6   3   8        179.50        164.93         5.78 o
   7   3   8          3.86          8.56         2.60 o
   8   3   8          5.65          3.81         1.75 o
   9   3   8        118.10        127.20         2.98 o
  10   3   8          0.34          1.28         2.77 o
  11   3   8         46.42         42.08         3.95 o
  12   3   8          2.03          0.17         3.58 o
  13   3   8          0.18         -2.00         4.96 o
  14   3   8          0.00          1.32         6.32 o
  15   3   8          2.27          8.51         6.75 o
  16   3   8         11.63          7.05         6.79 o
  17   3   8          4.05         13.15         7.12 o
 -17   4   8          9.46         15.41         9.48 o
 -16   4   8          0.42          1.92         4.95 o
 -15   4   8         48.35         42.58         5.34 o
 -14   4   8         20.81         28.11         3.32 o
 -13   4   8          0.97          2.85         3.30 o
 -12   4   8        110.37         93.91         4.10 o
 -11   4   8         39.19         47.48         3.15 o
 -10   4   8         12.03         15.75         3.45 o
  -9   4   8         26.84         24.39         3.16 o
  -8   4   8         92.40         90.94         3.73 o
  -7   4   8       1173.56       1164.57        15.48 o
  -6   4   8          8.38         11.40         2.46 o
  -5   4   8         84.92         74.42         2.89 o
  -4   4   8         12.94         11.46         1.50 o
  -3   4   8        947.66        926.39         9.32 o
  -2   4   8        152.70        156.79         3.40 o
  -1   4   8        914.94        918.04         9.36 o
   0   4   8         91.17         85.09         2.34 o
   1   4   8        776.57        795.49         8.72 o
   2   4   8         71.80         64.76         2.03 o
   3   4   8        136.01        141.86         3.28 o
   4   4   8         52.12         56.01         2.24 o
   5   4   8          1.97          2.01         1.39 o
   6   4   8         34.97         40.28         2.31 o
   7   4   8          3.18          1.50         1.97 o
   8   4   8          0.08          0.32         2.38 o
   9   4   8        116.75        110.75         3.70 o
  10   4   8          7.96         11.38         2.60 o
  11   4   8        112.90         88.13         4.31 o
  12   4   8         31.75         16.36         4.49 o
  13   4   8          3.51          7.83         7.23 o
  14   4   8          9.00         11.74         7.74 o
  15   4   8          7.01          6.23         7.77 o
  16   4   8          4.10         -7.64         8.44 o
 -16   5   8         23.68         21.48         7.41 o
 -15   5   8          8.12          1.67         5.34 o
 -14   5   8         10.84          2.89         5.41 o
 -13   5   8          0.14         -1.95         4.61 o
 -12   5   8         89.63        100.04         4.98 o
 -11   5   8          0.27          3.28         2.91 o
 -10   5   8         57.94         61.55         3.35 o
  -9   5   8         75.26         70.92         3.16 o
  -8   5   8          2.26          2.06         2.02 o
  -7   5   8         49.64         68.39         3.31 o
  -6   5   8        294.08        277.97         7.65 o
  -5   5   8        280.69        287.96         5.59 o
  -4   5   8         13.48         22.88         2.10 o
  -3   5   8         31.48         29.87         1.73 o
  -2   5   8        432.21        445.93         5.57 o
  -1   5   8         82.14         77.80         2.34 o
   0   5   8        555.03        579.91        12.15 o
   1   5   8          0.26          0.66         3.07 o
   2   5   8       1723.72       1689.27        22.12 o
   3   5   8         57.22         56.00         3.04 o
   4   5   8        335.03        335.73         5.06 o
   5   5   8         19.23         18.98         1.90 o
   6   5   8          6.43          6.74         1.84 o
   7   5   8         38.67         38.65         1.81 o
   8   5   8          4.89         10.77         2.62 o
   9   5   8         20.06         17.24         2.94 o
  10   5   8         23.15         25.93         3.23 o
  11   5   8          0.26         -1.67         3.71 o
  12   5   8         57.91         60.99         4.78 o
  13   5   8          4.01          6.00         6.50 o
  14   5   8          1.34          6.53         6.30 o
  15   5   8          1.43          2.56         6.65 o
 -14   6   8         27.27         15.71         6.37 o
 -13   6   8         92.10         90.85         8.82 o
 -12   6   8          0.79         -1.15         5.60 o
 -11   6   8         12.37         26.74         4.91 o
 -10   6   8          6.38         10.01         4.57 o
  -9   6   8          0.06          1.36         2.71 o
  -8   6   8         12.08         10.14         2.97 o
  -7   6   8          0.75          0.00         2.09 o
  -6   6   8          0.06         -1.89         1.89 o
  -5   6   8         72.92         76.95         3.65 o
  -4   6   8        140.88        138.23         5.09 o
  -3   6   8        450.28        380.29         7.12 o
  -2   6   8         58.88         69.20         4.15 o
  -1   6   8         20.76         17.93         2.75 o
   0   6   8          7.95          3.74         2.61 o
   1   6   8         11.83          6.60         1.60 o
   2   6   8          0.12         -0.32         2.52 o
   3   6   8          3.41          3.34         2.87 o
   4   6   8          4.42          7.67         2.46 o
   5   6   8        181.73        199.15         6.12 o
   6   6   8          0.34          4.77         2.12 o
   7   6   8        153.04        147.65         4.01 o
   8   6   8          9.78          7.00         3.58 o
   9   6   8         16.43         15.25         4.19 o
  10   6   8          2.10         -2.34         4.49 o
  11   6   8          5.11          6.37         3.24 o
  12   6   8          1.09          4.32         4.92 o
  13   6   8          5.50         10.19         8.34 o
  14   6   8          1.83         11.80         9.45 o
 -12   7   8          3.44         -2.49         6.30 o
 -11   7   8          0.00         -3.69         6.32 o
 -10   7   8          2.20         -0.61         5.95 o
  -9   7   8          9.47         10.45         4.03 o
  -8   7   8         50.61         40.04         3.17 o
  -7   7   8          0.94          1.68         2.09 o
  -6   7   8         65.53         50.46         5.40 o
  -5   7   8          8.25         10.89         7.23 o
  -4   7   8         40.62         55.15         7.36 o
  -3   7   8         43.75         45.04         4.12 o
  -2   7   8         22.65         31.44         4.96 o
  -1   7   8          1.47          2.68         3.69 o
   0   7   8          5.91          5.06         3.30 o
   1   7   8          2.12          2.52         3.20 o
   2   7   8          5.21          3.64         3.70 o
   3   7   8          5.30         10.83         4.39 o
   4   7   8         23.29         19.34         7.05 o
   5   7   8         35.19         27.46         2.68 o
   6   7   8         11.62          9.51         3.36 o
   7   7   8         20.10         15.99         4.29 o
   8   7   8          8.67          8.24         4.40 o
   9   7   8          1.11          4.28        11.09 o
  -6   8   8          0.11          0.86         7.91 o
  -5   8   8          0.56         -4.15         8.97 o
  -4   8   8          0.43          2.40         7.52 o
  -3   8   8          0.01         -3.56         5.00 o
  -2   8   8          1.33         -0.73         7.14 o
  -1   8   8          0.06         -2.80         7.54 o
   0   8   8         10.59          9.96         7.05 o
   1   8   8          0.07          0.94         5.37 o
   2   8   8         12.46         11.43         7.65 o
   3   8   8          0.52         -4.73         7.58 o
  -1   9   8          4.05         -1.50         8.08 o
   0   9   8          0.71         -7.87         7.87 o
 -21   1   9         10.40         17.94         7.56 o
 -20   1   9          0.12         -2.18         6.84 o
 -19   1   9          2.22         -0.54         6.49 o
 -18   1   9          4.69         13.10         4.80 o
 -17   1   9         12.90         11.56         3.37 o
 -16   1   9         69.46         68.22         3.21 o
 -15   1   9         96.65         81.64         2.88 o
 -14   1   9         34.26         30.42         2.37 o
 -13   1   9         17.91         23.70         2.34 o
 -12   1   9         68.36         61.95         2.69 o
 -11   1   9        176.13        208.49         4.48 o
 -10   1   9         31.26         34.56         2.29 o
  -9   1   9        193.30        210.20         4.22 o
  -8   1   9         96.56         90.41         2.82 o
  -7   1   9        107.79        122.41         3.53 o
  -6   1   9        484.06        513.36         7.20 o
  -5   1   9       1538.99       1484.90        15.73 o
  -4   1   9        247.79        232.83         4.93 o
  -3   1   9       1684.67       1667.13        35.51 o
  -2   1   9        662.19        656.76        10.47 o
  -1   1   9       6343.06       6328.12        67.07 o
   0   1   9        533.74        535.27         7.89 o
   1   1   9        275.92        323.86         6.17 o
   2   1   9         49.84         44.92         2.16 o
   3   1   9        390.78        453.34         7.22 o
   4   1   9       2037.78       2291.29        28.77 o
   5   1   9       2823.23       2930.65        55.37 o
   6   1   9          3.97          8.27         2.35 o
   7   1   9        420.42        402.78         9.04 o
   8   1   9          3.44          5.17         1.63 o
   9   1   9         34.70         29.25         1.80 o
  10   1   9         86.32         73.35         4.37 o
  11   1   9         67.93         60.40         2.74 o
  12   1   9          0.06         -1.71         2.42 o
  13   1   9        186.27        167.75         5.37 o
  14   1   9          5.10          7.46         2.94 o
  15   1   9         96.44         87.46         6.67 o
  16   1   9         15.14          9.54         3.99 o
 -20   2   9          2.89          5.38         7.29 o
 -19   2   9          6.10          1.77         7.37 o
 -18   2   9          0.21          3.46         6.84 o
 -17   2   9         27.72         26.85         5.15 o
 -16   2   9          0.78          3.18         3.05 o
 -15   2   9          2.64          1.19         2.81 o
 -14   2   9          0.42         -1.01         2.00 o
 -13   2   9         16.53         17.40         2.81 o
 -12   2   9        154.12        178.95         3.81 o
 -11   2   9         16.17         18.10         2.63 o
 -10   2   9        148.52        130.65         4.48 o
  -9   2   9         36.43         40.98         3.14 o
  -8   2   9        195.71        205.05         4.03 o
  -7   2   9         11.22         20.41         1.55 o
  -6   2   9        302.34        325.19         5.12 o
  -5   2   9        146.16        174.68         3.92 o
  -4   2   9       6470.26       6806.35        81.46 o
  -3   2   9       1860.77       1873.22        19.39 o
  -2   2   9          6.27         10.59         1.25 o
  -1   2   9        786.62        781.56         9.78 o
   0   2   9         87.40         83.28         1.82 o
   1   2   9        548.85        509.56         5.54 o
   2   2   9       1355.08       1464.51        14.33 o
   3   2   9        220.84        198.16         3.77 o
   4   2   9        779.71        874.99        11.16 o
   5   2   9         92.71         80.40         4.33 o
   6   2   9        498.25        545.58        11.25 o
   7   2   9        102.62        106.71         4.11 o
   8   2   9          5.86          5.55         2.78 o
   9   2   9          2.97          3.10         3.25 o
  10   2   9          0.03          1.71         3.19 o
  11   2   9         87.35         95.95         3.25 o
  12   2   9        155.11        171.71         6.90 o
  13   2   9         53.11         55.10         3.32 o
  14   2   9          0.90          2.86         2.25 o
  15   2   9         12.23         13.90         4.81 o
  16   2   9         29.41         20.39         6.52 o
  17   2   9          0.02         -2.90         5.90 o
 -18   3   9          0.01          5.13         7.18 o
 -17   3   9          0.51         -1.26         6.72 o
 -16   3   9         17.12         26.01         7.25 o
 -15   3   9         71.86         61.45         5.53 o
 -14   3   9        158.74        134.63         4.43 o
 -13   3   9        232.86        223.40         8.89 o
 -12   3   9         84.35         77.30         5.74 o
 -11   3   9         56.84         70.83         3.41 o
 -10   3   9       2017.16       2009.78        20.24 o
  -9   3   9        108.45        109.39         5.60 o
  -8   3   9         74.52         96.65         3.20 o
  -7   3   9          1.43          2.26         1.53 o
  -6   3   9         90.74         78.78         2.35 o
  -5   3   9         75.77         83.47         2.71 o
  -4   3   9         77.40         87.00         3.51 o
  -3   3   9         54.91         51.18         1.74 o
  -2   3   9        290.39        276.79         3.75 o
  -1   3   9          0.67         -0.38         1.14 o
   0   3   9        577.40        557.42         5.76 o
   1   3   9         30.72         24.87         1.31 o
   2   3   9         89.98         65.78         1.84 o
   3   3   9          3.19          3.27         1.22 o
   4   3   9        397.24        427.28         5.48 o
   5   3   9         50.40         50.33         3.22 o
   6   3   9         31.73         45.44         3.16 o
   7   3   9          0.34         -2.17         2.53 o
   8   3   9          0.74          2.51         2.13 o
   9   3   9         83.82         87.93         3.75 o
  10   3   9          0.28          1.46         3.09 o
  11   3   9          9.87          8.28         2.99 o
  12   3   9         42.77         39.02         3.63 o
  13   3   9          0.05         -1.34         6.40 o
  14   3   9         30.39         24.04         6.95 o
  15   3   9          4.30         10.55         6.88 o
  16   3   9         11.01         12.89         7.12 o
  17   3   9         15.86         23.20         7.37 o
 -17   4   9          3.24         14.73         5.16 o
 -16   4   9         14.04         33.18        11.36 o
 -15   4   9          0.41          4.82         6.20 o
 -14   4   9         46.76         56.47         4.51 o
 -13   4   9         66.21         67.53         3.55 o
 -12   4   9          0.91          3.59         2.90 o
 -11   4   9         13.10         13.60         2.89 o
 -10   4   9         83.54         81.81         4.41 o
  -9   4   9         58.64         64.68         5.10 o
  -8   4   9        326.91        368.66         7.02 o
  -7   4   9          4.17          5.94         2.66 o
  -6   4   9        132.02        126.25         3.31 o
  -5   4   9         45.38         50.00         2.67 o
  -4   4   9         90.54         88.20         2.22 o
  -3   4   9         62.75         54.55         1.74 o
  -2   4   9        134.35        127.80         2.75 o
  -1   4   9         13.49         15.93         1.59 o
   0   4   9         66.36         71.62         2.14 o
   1   4   9        433.36        401.46         4.70 o
   2   4   9        166.00        170.83         2.97 o
   3   4   9        116.36        122.27         3.67 o
   4   4   9          5.42          5.88         1.69 o
   5   4   9        134.86        129.55         3.06 o
   6   4   9         13.22         19.43         2.49 o
   7   4   9         45.85         40.29         3.02 o
   8   4   9          0.00          2.05         1.59 o
   9   4   9        110.40        101.86         4.56 o
  10   4   9         82.45         87.81         4.11 o
  11   4   9         11.79          4.91         3.27 o
  12   4   9          3.46         -4.40         4.40 o
  13   4   9          8.03          4.77         7.47 o
  14   4   9         15.64         11.86         7.67 o
  15   4   9          1.59          6.31         7.75 o
  16   4   9          1.37          8.48         8.14 o
 -15   5   9          0.34          1.04         8.02 o
 -14   5   9         27.14         39.77        13.81 o
 -13   5   9         12.30         12.77         4.36 o
 -12   5   9          1.56          3.48         3.03 o
 -11   5   9          0.03          2.65         1.66 o
 -10   5   9          6.47          7.80         2.12 o
  -9   5   9         14.62         18.54         2.32 o
  -8   5   9         22.17         24.79         3.21 o
  -7   5   9        219.57        211.44         5.88 o
  -6   5   9          0.30          6.69         4.03 o
  -5   5   9          0.42         -0.69         2.20 o
  -4   5   9        292.63        262.29         4.27 o
  -3   5   9         49.91         47.37         1.76 o
  -2   5   9         58.53         76.46         2.12 o
  -1   5   9         45.20         42.67         2.46 o
   0   5   9         97.86        105.87         2.78 o
   1   5   9         59.46         60.38         2.53 o
   2   5   9       1229.16       1215.34        14.97 o
   3   5   9          4.62          7.31         1.96 o
   4   5   9        388.96        354.48         6.02 o
   5   5   9         18.70         17.53         1.87 o
   6   5   9         78.19         79.74         2.65 o
   7   5   9          0.24         -1.13         2.80 o
   8   5   9         14.20         12.97         2.68 o
   9   5   9          4.13          4.33         2.98 o
  10   5   9          0.17          2.65         2.79 o
  11   5   9          3.25          1.68         3.84 o
  12   5   9          3.50          0.98         6.21 o
  13   5   9         11.78         10.74         6.06 o
  14   5   9          2.43         -2.72         8.87 o
  15   5   9          4.18         -0.59         7.84 o
 -14   6   9          0.53         -3.37         5.64 o
 -13   6   9          1.79          7.69         5.94 o
 -12   6   9         16.27         13.92         5.92 o
 -11   6   9          1.78          2.11         4.45 o
 -10   6   9         15.64         12.68         4.34 o
  -9   6   9          4.87          6.37         2.90 o
  -8   6   9          5.97          4.22         5.31 o
  -7   6   9         11.50          9.61         2.22 o
  -6   6   9          5.53          6.27         1.95 o
  -5   6   9          7.58          8.06         1.89 o
  -4   6   9          2.16          6.49         1.62 o
  -3   6   9         49.82         34.00         1.79 o
  -2   6   9        229.49        184.46         3.12 o
  -1   6   9         39.96         32.35         3.67 o
   0   6   9         26.53         18.44         2.16 o
   1   6   9          1.91         -0.08         2.76 o
   2   6   9         32.82         28.26         3.16 o
   3   6   9         20.41         13.84         2.66 o
   4   6   9         16.26         25.68         2.24 o
   5   6   9        421.33        454.46        11.86 o
   6   6   9         24.35         25.53         2.41 o
   7   6   9        171.94        167.02         7.91 o
   8   6   9         11.10          5.55         5.16 o
   9   6   9         36.31         41.21         8.24 o
  10   6   9          3.20         -1.30         4.56 o
  11   6   9         14.56         26.55         5.18 o
  12   6   9          0.59          5.63         8.13 o
  13   6   9         17.30         22.43         9.17 o
  14   6   9          1.57         14.71         9.35 o
 -11   7   9         11.57          1.16         5.97 o
 -10   7   9          0.89          0.42         4.90 o
  -9   7   9         40.50         34.51         4.62 o
  -8   7   9         51.06         62.03         6.63 o
  -7   7   9          3.98          4.41         2.19 o
  -6   7   9         46.22         45.68         2.49 o
  -5   7   9         52.53         47.93         8.87 o
  -4   7   9          8.28          8.35         4.20 o
  -3   7   9          5.09          9.68         3.54 o
  -2   7   9          0.46         -3.75         3.75 o
  -1   7   9          0.07         -2.38         3.74 o
   0   7   9          1.08         -0.44         3.84 o
   1   7   9          0.07          1.26         3.88 o
   2   7   9          0.00          3.27         4.14 o
   3   7   9         11.29         13.92         4.34 o
   4   7   9          0.00         -0.70         2.50 o
   5   7   9          0.07          2.85         3.27 o
   6   7   9          9.23         10.32         7.04 o
   7   7   9          1.44         -0.35         3.92 o
   8   7   9          0.52          0.59         4.50 o
  -6   8   9          4.49         -3.36         7.97 o
  -5   8   9          6.36         15.45         8.84 o
  -4   8   9         18.81         18.01         8.32 o
  -3   8   9          0.07         -3.76         7.24 o
  -2   8   9          0.00         -7.03         7.03 o
  -1   8   9          0.05          2.05         7.26 o
   0   8   9         71.44         84.89         9.26 o
   1   8   9         39.94         51.34        17.39 o
   2   8   9          6.70          2.23         6.36 o
  -1   9   9          0.07         -1.45         7.67 o
 -18   0  10         24.28         23.93         5.55 o
 -17   0  10          5.40         -0.12         4.88 o
 -16   0  10         13.20          3.80         3.10 o
 -15   0  10         66.26         61.48         3.71 o
 -14   0  10         81.32         77.88         5.16 o
 -13   0  10         67.99         54.02         3.76 o
 -12   0  10         50.47         38.52         5.17 o
 -11   0  10         23.40         21.19         2.97 o
 -10   0  10         20.16         28.68         3.02 o
  -9   0  10        628.02        680.50        10.61 o
  -8   0  10       4657.71       4615.25        67.90 o
  -7   0  10        139.24        149.17         4.51 o
  -6   0  10        217.19        162.34         8.46 o
  -5   0  10          1.84          0.86         1.40 o
  -4   0  10        742.83        711.51        17.05 o
  -3   0  10        214.99        242.58         5.58 o
  -2   0  10         64.74         53.97         2.64 o
  -1   0  10       1836.53       1888.68        34.16 o
   0   0  10        173.49        122.55         4.69 o
   1   0  10        493.59        408.58         9.87 o
   2   0  10       1852.72       1664.89        31.02 o
   3   0  10        460.89        383.20        15.76 o
   4   0  10       3208.89       3184.62        56.77 o
   5   0  10        909.89        874.62        15.36 o
   6   0  10        215.76        211.67         6.64 o
   7   0  10         19.78         29.55         4.88 o
   8   0  10       2417.47       2366.75        44.53 o
   9   0  10         15.47         18.55         3.49 o
  10   0  10       4310.31       4388.38        62.66 o
  11   0  10         70.35         70.40         6.23 o
  12   0  10          0.45          1.08         2.63 o
  13   0  10         40.76         39.62         4.82 o
  14   0  10         10.68         13.16         2.96 o
  15   0  10         23.67         23.68         3.02 o
  16   0  10          1.24          6.80         5.81 o
 -20   1  10          2.89         10.74         7.23 o
 -19   1  10          1.48          2.76         6.72 o
 -18   1  10          2.42          6.88         6.09 o
 -17   1  10          0.97         -0.29         3.12 o
 -16   1  10         12.68         17.02         2.41 o
 -15   1  10          1.42          1.03         2.30 o
 -14   1  10          3.00          4.49         2.26 o
 -13   1  10         45.94         40.77         2.70 o
 -12   1  10         22.94         22.30         2.40 o
 -11   1  10        172.78        187.39         4.35 o
 -10   1  10         89.53         88.24         3.07 o
  -9   1  10          0.58          0.35         1.76 o
  -8   1  10         48.30         47.14         3.00 o
  -7   1  10          6.69         10.27         1.64 o
  -6   1  10         13.89          5.58         1.50 o
  -5   1  10        804.76        672.52         8.70 o
  -4   1  10        495.00        467.70         7.07 o
  -3   1  10        595.88        519.18        11.95 o
  -2   1  10        925.69        968.85        15.02 o
  -1   1  10        134.51         95.66         2.35 o
   0   1  10         19.04         55.70         2.60 o
   1   1  10       5313.95       4885.06        67.71 o
   2   1  10        107.64        138.65         5.53 o
   3   1  10       4650.55       4757.83        58.45 o
   4   1  10        659.22        658.73         9.94 o
   5   1  10       1395.90       1755.79        23.04 o
   6   1  10         64.36         59.61         4.01 o
   7   1  10        226.15        226.47         6.63 o
   8   1  10        278.84        289.57         5.71 o
   9   1  10        138.33        129.68         3.57 o
  10   1  10          0.11         -1.91         2.33 o
  11   1  10         72.42         85.88         4.18 o
  12   1  10         36.98         23.53         3.77 o
  13   1  10          6.68          3.03         2.84 o
  14   1  10          1.51          6.75         2.85 o
  15   1  10          6.96         14.15         3.17 o
  16   1  10         23.02         17.92         5.34 o
 -20   2  10          6.90          7.95         7.42 o
 -19   2  10         10.14         19.95         7.63 o
 -18   2  10         24.86         31.21         7.71 o
 -17   2  10          7.49          6.48         4.18 o
 -16   2  10         19.28         11.47         2.92 o
 -15   2  10         20.42         27.83         2.41 o
 -14   2  10         61.34         64.55         2.78 o
 -13   2  10         30.05         32.97         2.37 o
 -12   2  10        556.54        590.10        11.77 o
 -11   2  10        127.51        128.66         4.49 o
 -10   2  10         12.91         10.83         1.87 o
  -9   2  10         34.17         32.08         2.64 o
  -8   2  10          7.03          8.33         1.40 o
  -7   2  10         43.62         43.44         1.93 o
  -6   2  10         38.39         51.38         1.58 o
  -5   2  10         19.25         35.99         2.31 o
  -4   2  10       7982.90       7961.92        95.04 o
  -3   2  10        834.16        975.69        14.60 o
  -2   2  10       1688.16       1757.40        18.42 o
  -1   2  10          0.45         -1.44         1.44 o
   0   2  10        489.62        588.86         6.67 o
   1   2  10        320.41        262.03         3.53 o
   2   2  10       1606.47       1686.28        16.47 o
   3   2  10        425.72        377.82         5.89 o
   4   2  10        244.52        209.87         4.12 o
   5   2  10        555.67        618.21         8.19 o
   6   2  10        137.29        148.19         4.90 o
   7   2  10        205.93        257.59         7.35 o
   8   2  10         10.02         11.37         3.33 o
   9   2  10        115.27        119.74         4.95 o
  10   2  10          3.79          2.13         3.17 o
  11   2  10         55.51         43.86         3.79 o
  12   2  10          8.73          1.90         2.29 o
  13   2  10         33.85         35.14         2.90 o
  14   2  10          0.10          1.55         2.54 o
  15   2  10          3.35          3.16         5.84 o
  16   2  10          0.06         -3.06         5.97 o
  17   2  10          0.03         -2.89         5.87 o
 -18   3  10          0.01         -3.25         7.40 o
 -17   3  10          2.49          8.93         7.67 o
 -16   3  10          5.60         11.11         7.24 o
 -15   3  10        113.43        116.60         3.98 o
 -14   3  10         63.55         65.97         5.99 o
 -13   3  10         59.08         63.54         3.35 o
 -12   3  10        172.68        157.30         4.92 o
 -11   3  10         84.70        100.11         3.42 o
 -10   3  10       1974.44       1910.48        24.93 o
  -9   3  10         42.80         43.82         4.24 o
  -8   3  10         59.83         62.81         2.34 o
  -7   3  10         66.94         74.25         2.53 o
  -6   3  10          0.36          2.42         1.44 o
  -5   3  10         75.79         86.58         3.30 o
  -4   3  10        190.31        191.92         3.33 o
  -3   3  10         13.70         15.50         1.32 o
  -2   3  10         24.83         30.33         1.50 o
  -1   3  10         25.22         22.80         1.40 o
   0   3  10          6.85         13.36         1.24 o
   1   3  10          2.92          8.32         1.17 o
   2   3  10        261.10        275.73         3.60 o
   3   3  10        878.37        885.16         9.13 o
   4   3  10        358.72        356.44         4.93 o
   5   3  10          9.33         12.82         2.98 o
   6   3  10          2.96          5.73         2.74 o
   7   3  10         25.13          5.05         4.00 o
   8   3  10         12.19         11.09         3.12 o
   9   3  10          1.33          5.54         3.27 o
  10   3  10         20.28         19.33         3.25 o
  11   3  10         60.64         57.68         3.90 o
  12   3  10         37.54         29.62         3.53 o
  13   3  10         17.60         21.75         7.23 o
  14   3  10          7.67          2.02         6.54 o
  15   3  10         10.31         16.65         7.06 o
  16   3  10          2.08         -0.65         7.70 o
  17   3  10         13.20         17.66         7.35 o
 -17   4  10         48.03         39.37         7.57 o
 -16   4  10          0.73          7.71         4.58 o
 -15   4  10          9.64         18.39         7.64 o
 -14   4  10         21.39         23.23         3.85 o
 -13   4  10          7.18          6.08         2.46 o
 -12   4  10         29.40         20.65         3.15 o
 -11   4  10          1.24          0.67         3.24 o
 -10   4  10         15.30         13.59         2.53 o
  -9   4  10        285.74        297.54         7.05 o
  -8   4  10        401.60        402.99         7.25 o
  -7   4  10        891.34        921.77        12.39 o
  -6   4  10          0.63          0.79         1.79 o
  -5   4  10         12.39          9.26         1.76 o
  -4   4  10         26.44         38.12         1.66 o
  -3   4  10        645.21        579.43         7.04 o
  -2   4  10         13.08         11.98         1.61 o
  -1   4  10         62.75         58.36         2.08 o
   0   4  10         15.73         19.65         1.67 o
   1   4  10        588.07        559.29         6.41 o
   2   4  10          3.77          4.28         1.51 o
   3   4  10        328.19        337.88         4.63 o
   4   4  10        224.79        233.00         4.83 o
   5   4  10         48.53         44.33         2.37 o
   6   4  10         18.73         26.50         2.92 o
   7   4  10        260.23        235.56         6.33 o
   8   4  10         73.49         61.11         4.69 o
   9   4  10         77.74         76.31         4.66 o
  10   4  10          5.14         13.16         3.75 o
  11   4  10         86.09         85.43         7.24 o
  12   4  10          4.07          0.42         4.40 o
  13   4  10          1.64         -4.83         7.86 o
  14   4  10          4.10          4.79         7.81 o
  15   4  10          4.06          7.14         7.96 o
  16   4  10          0.39         -0.78         7.98 o
 -15   5  10         12.53         20.46         6.11 o
 -14   5  10         29.54         23.14         4.61 o
 -13   5  10          4.09          7.07         5.01 o
 -12   5  10          0.07         -1.02         2.92 o
 -11   5  10          1.71          1.05         2.02 o
 -10   5  10          0.08          3.43         2.12 o
  -9   5  10          0.17          2.55         2.64 o
  -8   5  10         59.03         51.10         3.69 o
  -7   5  10         45.10         61.23         5.07 o
  -6   5  10        199.99        180.63         4.35 o
  -5   5  10        116.33        115.23         3.11 o
  -4   5  10         44.57         38.80         1.95 o
  -3   5  10          5.86          3.19         1.45 o
  -2   5  10         20.13         23.08         1.61 o
  -1   5  10         64.21         68.42         2.49 o
   0   5  10         62.01         55.41         2.30 o
   1   5  10          0.29          2.14         1.85 o
   2   5  10       1111.36       1080.29        11.45 o
   3   5  10         17.65         18.54         2.48 o
   4   5  10        792.00        764.52        12.65 o
   5   5  10          0.78         -0.37         1.85 o
   6   5  10          1.13          3.21         1.89 o
   7   5  10          2.80          4.58         2.28 o
   8   5  10         26.77         19.36         4.02 o
   9   5  10          0.66          0.51         3.00 o
  10   5  10         57.86         46.45         3.89 o
  11   5  10          2.14          2.93         3.98 o
  12   5  10          0.00          6.64         6.50 o
  13   5  10          0.00         -7.37         8.87 o
 -13   6  10          2.52          4.55         5.67 o
 -12   6  10         61.19         58.00         5.61 o
 -11   6  10         44.54         43.28         9.30 o
 -10   6  10          6.57          9.28         3.82 o
  -9   6  10          0.01          2.91         3.69 o
  -8   6  10         18.25         19.76         2.61 o
  -7   6  10         16.54         12.36         2.29 o
  -6   6  10         14.20          8.86         2.26 o
  -5   6  10         10.21         10.00         1.97 o
  -4   6  10        113.15        123.53         3.15 o
  -3   6  10         43.68         47.38         3.33 o
  -2   6  10         60.84         49.11         2.01 o
  -1   6  10         19.81         16.82         1.34 o
   0   6  10          1.68          1.20         2.75 o
   1   6  10         13.71         17.59         2.94 o
   2   6  10          0.08          0.17         2.73 o
   3   6  10         65.38         63.52         3.65 o
   4   6  10         13.62         11.89         2.16 o
   5   6  10        128.33        126.06         3.98 o
   6   6  10         28.98         25.09         2.53 o
   7   6  10        202.38        198.90         8.78 o
   8   6  10          0.03          0.06         5.52 o
   9   6  10          6.34          6.34         5.15 o
  10   6  10          1.84          1.41         4.83 o
  13   6  10          0.06         -1.76         8.40 o
  14   6  10          0.04          3.73         9.42 o
 -10   7  10          1.97          6.98         5.33 o
  -9   7  10          1.50          3.41         3.85 o
  -8   7  10          1.93          3.79         3.82 o
  -7   7  10          0.37         -0.66         3.21 o
  -6   7  10         98.51        106.68         6.57 o
  -5   7  10          7.29          0.77         5.14 o
  -4   7  10         23.03         19.07         4.02 o
  -3   7  10         12.04          8.22         3.28 o
  -2   7  10          4.86          0.64         3.16 o
  -1   7  10          1.48         -3.08         3.22 o
   0   7  10          0.09         -0.84         3.57 o
   1   7  10         15.91         20.86         4.59 o
   2   7  10          6.47          6.11         3.67 o
   3   7  10          4.23          1.77         2.76 o
   4   7  10          4.76          8.70         2.53 o
   5   7  10          2.67          6.99         3.44 o
   6   7  10         14.23         19.21         4.33 o
   7   7  10         16.20         30.02         9.49 o
   8   7  10         29.41         31.43         6.39 o
  -5   8  10          1.79         -8.41         8.41 o
  -4   8  10          1.00          0.77         7.87 o
  -3   8  10          1.01          5.89         7.72 o
  -2   8  10          1.39          0.70         7.29 o
  -1   8  10          6.18          2.65         7.04 o
   0   8  10          7.43         -2.48         6.66 o
   1   8  10         13.28         22.53         7.00 o
   2   8  10         21.83         40.51         6.88 o
  -1   9  10          1.85          3.51         7.47 o
 -20   1  11          4.62         -4.70         7.76 o
 -19   1  11          0.58         10.20         6.99 o
 -18   1  11          1.32          3.99         4.79 o
 -17   1  11          7.31         12.60         3.73 o
 -16   1  11          1.79          3.05         2.84 o
 -15   1  11          7.31          9.50         2.43 o
 -14   1  11         67.74         63.28         3.18 o
 -13   1  11         20.47         20.95         2.49 o
 -12   1  11          5.76          8.12         2.41 o
 -11   1  11        121.98        118.57         4.86 o
 -10   1  11          4.93          6.62         1.99 o
  -9   1  11        101.08        118.42         3.07 o
  -8   1  11        189.14        182.95         4.02 o
  -7   1  11         76.47         87.79         2.68 o
  -6   1  11        160.54        169.08         3.27 o
  -5   1  11         81.16         97.38         3.24 o
  -4   1  11        556.03        493.68         8.56 o
  -3   1  11        531.13        479.46         7.41 o
  -2   1  11        128.09        114.26         4.12 o
  -1   1  11        194.07        223.60         5.74 o
   0   1  11         92.80         88.79         3.17 o
   1   1  11        420.09        405.81         7.68 o
   2   1  11        394.48        428.94         8.06 o
   3   1  11        135.87        119.18         3.64 o
   4   1  11        107.00        110.33         3.20 o
   5   1  11         16.15         10.43         1.90 o
   6   1  11        190.01        208.12         6.60 o
   7   1  11         17.36         22.19         3.72 o
   8   1  11          0.15          5.25         3.89 o
   9   1  11        237.36        253.39         5.48 o
  10   1  11          7.35          6.88         1.52 o
  11   1  11         22.75         17.63         3.18 o
  12   1  11         96.55         92.20         5.66 o
  13   1  11          1.11         -1.18         2.76 o
  14   1  11          0.87          0.15         3.00 o
  15   1  11         33.51         28.47         3.45 o
  16   1  11         10.08          8.89         3.81 o
 -19   2  11          2.45         11.04         7.32 o
 -18   2  11          6.54         10.77         7.00 o
 -17   2  11          5.52          4.95         3.65 o
 -16   2  11          4.84          4.30         2.37 o
 -15   2  11         57.61         59.60         2.87 o
 -14   2  11          0.11          0.03         2.08 o
 -13   2  11         71.65         68.27         3.19 o
 -12   2  11         34.66         38.88         2.78 o
 -11   2  11          8.80          9.70         2.20 o
 -10   2  11         28.91         29.17         2.48 o
  -9   2  11          0.39          2.99         1.83 o
  -8   2  11          0.04          1.31         1.33 o
  -7   2  11         29.62         26.98         1.33 o
  -6   2  11         25.29         36.73         2.16 o
  -5   2  11       1229.84       1385.44        21.76 o
  -4   2  11       1693.43       1688.30        22.17 o
  -3   2  11         72.21         85.80         2.04 o
  -2   2  11        866.28        980.83        11.12 o
  -1   2  11       1724.49       1837.52        21.04 o
   0   2  11         32.20         35.30         1.61 o
   1   2  11        183.39        179.63         2.89 o
   2   2  11         25.59         29.05         1.73 o
   3   2  11        244.28        229.78         4.82 o
   4   2  11         82.73        105.17         3.65 o
   5   2  11        338.45        314.05         5.06 o
   6   2  11         93.52        112.76         3.98 o
   7   2  11        377.23        372.99        10.06 o
   8   2  11        103.28        111.83         6.26 o
   9   2  11         53.50         46.02         3.99 o
  10   2  11         58.80         52.46         4.17 o
  11   2  11          0.64          0.29         2.94 o
  12   2  11          1.30          3.78         2.55 o
  13   2  11         15.29         15.33         2.66 o
  14   2  11         28.93         31.60         3.18 o
  15   2  11          3.92         -4.79         5.66 o
  16   2  11          4.01          0.51         6.06 o
 -18   3  11          1.39          5.25         7.40 o
 -17   3  11         21.13         23.70         7.34 o
 -16   3  11          5.49          3.35         3.13 o
 -15   3  11         10.21         18.34         2.31 o
 -14   3  11         54.01         48.87         2.41 o
 -13   3  11         36.99         52.44         3.06 o
 -12   3  11        140.58        155.07         4.61 o
 -11   3  11          6.83          9.20         2.17 o
 -10   3  11       1061.92       1064.25        13.94 o
  -9   3  11         27.25         34.27         3.40 o
  -8   3  11         30.73         31.01         1.94 o
  -7   3  11          9.42         12.00         1.58 o
  -6   3  11        261.97        261.60         5.30 o
  -5   3  11         61.08         49.83         2.76 o
  -4   3  11        141.17        138.48         3.07 o
  -3   3  11         32.17         35.68         1.67 o
  -2   3  11        172.40        183.28         2.88 o
  -1   3  11          0.18          1.66         1.39 o
   0   3  11        218.48        208.50         3.10 o
   1   3  11        109.85        103.02         2.19 o
   2   3  11        101.69        106.76         2.28 o
   3   3  11          0.02          1.26         1.20 o
   4   3  11        487.23        494.81        10.45 o
   5   3  11        275.03        290.61         5.23 o
   6   3  11        681.05        670.89        16.05 o
   7   3  11         18.04         13.87         4.35 o
   8   3  11        459.68        445.61        10.26 o
   9   3  11         41.03         29.15         2.88 o
  10   3  11         98.97         95.95         4.16 o
  11   3  11          1.90          1.62         1.43 o
  12   3  11          4.82          3.44         4.02 o
  13   3  11          6.50          8.26         5.02 o
  14   3  11          5.46         -2.04         6.65 o
  15   3  11          9.52         13.49         7.36 o
  16   3  11         14.36         17.59         7.59 o
 -16   4  11          7.35          6.00         4.67 o
 -15   4  11          9.89         15.39         4.73 o
 -14   4  11          9.53         14.66         2.86 o
 -13   4  11         69.10         65.80         2.58 o
 -12   4  11         30.65         32.61         2.81 o
 -11   4  11         20.66         21.16         3.00 o
 -10   4  11          0.54          3.95         2.15 o
  -9   4  11         16.71         22.70         2.74 o
  -8   4  11         15.11         16.86         1.57 o
  -7   4  11         39.45         51.93         3.42 o
  -6   4  11        509.11        469.43         7.03 o
  -5   4  11         61.01         48.78         2.00 o
  -4   4  11          4.49          5.02         1.27 o
  -3   4  11        168.63        166.68         3.14 o
  -2   4  11         44.96         45.67         2.06 o
  -1   4  11        236.53        245.52         4.24 o
   0   4  11        137.59        147.39         3.13 o
   1   4  11         27.94         33.79         1.87 o
   2   4  11        188.24        179.67         3.71 o
   3   4  11        798.51        747.67         8.20 o
   4   4  11         29.50         30.06         2.40 o
   5   4  11        108.65        120.62         4.23 o
   6   4  11          3.39          4.40         2.78 o
   7   4  11        124.10        130.14         4.80 o
   8   4  11          0.13          1.01         2.67 o
   9   4  11         37.26         28.25         2.29 o
  10   4  11          3.56          1.15         4.12 o
  11   4  11         76.08         69.89         4.55 o
  12   4  11          6.59          7.79         5.87 o
  13   4  11          2.87         -0.81         7.90 o
  14   4  11          2.45          8.05         7.78 o
  15   4  11          5.65         -3.19         7.85 o
  16   4  11          4.14          7.01         8.01 o
 -15   5  11          2.15          5.51         5.32 o
 -14   5  11          0.55         -0.67         4.19 o
 -13   5  11         12.85         14.11         4.10 o
 -12   5  11          6.09          6.95         2.87 o
 -11   5  11          0.00          0.07         2.58 o
 -10   5  11          0.11          3.17         2.89 o
  -9   5  11        106.96         94.60         4.57 o
  -8   5  11         77.23         64.52         5.84 o
  -7   5  11          1.71          2.25         3.12 o
  -6   5  11        195.68        163.08         4.48 o
  -5   5  11         67.85         78.74         4.31 o
  -4   5  11        148.45        135.23         3.01 o
  -3   5  11          5.73          4.72         1.57 o
  -2   5  11        145.83        136.40         3.42 o
  -1   5  11        162.61        161.87         3.67 o
   0   5  11        153.96        147.72         4.58 o
   1   5  11         93.31         99.95         3.94 o
   2   5  11         87.96         82.41         2.42 o
   3   5  11         15.56         20.71         2.23 o
   4   5  11        453.43        491.20         8.19 o
   5   5  11         10.53         10.74         1.86 o
   6   5  11          0.01          1.60         1.54 o
   7   5  11         27.26         28.40         2.94 o
   8   5  11          4.35          1.08         3.88 o
   9   5  11         15.59         26.97         3.44 o
  10   5  11          0.70          4.00         3.34 o
  11   5  11          0.01          0.38         4.16 o
  12   5  11          9.08         17.33         7.63 o
  13   5  11          1.07         -8.37         8.84 o
 -13   6  11          2.94         -0.46         4.87 o
 -12   6  11          6.32         10.81         5.00 o
 -11   6  11          0.10          1.54         3.66 o
 -10   6  11         29.40         51.13         8.96 o
  -9   6  11         35.74         47.34         8.28 o
  -8   6  11         10.86         11.07         2.39 o
  -7   6  11          8.71         10.59         2.30 o
  -6   6  11          9.63          8.68         2.86 o
  -5   6  11         49.22         51.00         2.99 o
  -4   6  11         16.69         19.49         2.37 o
  -3   6  11         19.88         15.46         1.79 o
  -2   6  11          0.25          1.19         1.31 o
  -1   6  11          0.45         -1.29         1.29 o
   0   6  11         14.26         11.41         2.05 o
   1   6  11         23.35         18.28         2.94 o
   2   6  11          0.81          1.52         2.70 o
   3   6  11          0.77         -0.59         2.65 o
   4   6  11         40.49         52.13         2.72 o
   5   6  11         67.11         61.72         2.68 o
   6   6  11          0.02          2.28         2.17 o
   7   6  11        113.91        123.06         7.07 o
   8   6  11          1.87          4.80         5.16 o
   9   6  11          6.56          5.61         5.32 o
  10   6  11          7.43          2.65         4.87 o
 -10   7  11          0.34          2.26         5.00 o
  -9   7  11          1.62         -1.24         3.89 o
  -8   7  11          7.88          6.51         4.39 o
  -7   7  11          2.69          1.87         3.10 o
  -6   7  11         29.56         27.06         3.63 o
  -5   7  11         17.22         22.36         3.62 o
  -4   7  11          0.67          0.38         3.30 o
  -3   7  11         12.01          7.02         3.40 o
  -2   7  11          0.02         -1.07         3.16 o
  -1   7  11          9.76          6.05         3.57 o
   0   7  11         22.02         23.40         4.57 o
   1   7  11          0.26          3.19         3.64 o
   2   7  11         52.59         69.34         5.82 o
   3   7  11         11.93         15.67         4.61 o
   4   7  11          2.63          4.78         3.86 o
   5   7  11          1.67          1.02         8.64 o
   6   7  11         20.85         15.65         9.22 o
   7   7  11          7.60         18.14         9.12 o
  -5   8  11          6.80          5.44         8.25 o
  -4   8  11          1.09          8.96         7.82 o
  -3   8  11          7.27          7.82         7.29 o
  -2   8  11          2.52          3.39         6.97 o
  -1   8  11          3.85          3.20         6.63 o
   0   8  11          0.29         -1.21         6.40 o
   1   8  11          2.67         -2.82         6.36 o
   2   8  11         63.98         71.04         8.02 o
 -18   0  12          3.72         -0.72         8.22 o
 -17   0  12         40.97         38.78         4.55 o
 -16   0  12          0.22          2.11         4.37 o
 -15   0  12          0.17          0.59         4.09 o
 -14   0  12         24.37         24.91         3.49 o
 -13   0  12          1.74          4.58         3.03 o
 -12   0  12        105.52        112.98         4.73 o
 -11   0  12        413.79        423.08        11.31 o
 -10   0  12        448.72        432.68        11.59 o
  -9   0  12        315.01        310.95         6.45 o
  -8   0  12        112.66        106.35         3.62 o
  -7   0  12          2.59          3.66         1.68 o
  -6   0  12         32.65         37.07         2.29 o
  -5   0  12       1469.36       1537.23        49.90 o
  -4   0  12        791.27        685.07        13.05 o
  -3   0  12          3.07          3.23         1.78 o
  -2   0  12        118.67        174.24        11.18 o
  -1   0  12        968.72        895.24        18.38 o
   0   0  12       3702.49       3322.47        58.51 o
   1   0  12       2531.50       2323.28        54.70 o
   2   0  12         22.67         16.96         3.11 o
   3   0  12          0.01          1.39         3.03 o
   4   0  12        372.27        382.46        10.85 o
   5   0  12         84.73         81.52         5.13 o
   6   0  12        112.55        140.16         5.46 o
   7   0  12          1.44          3.28         3.35 o
   8   0  12       1672.89       1662.31        46.07 o
   9   0  12        135.25        145.70         8.10 o
  10   0  12       3028.45       2990.17        44.54 o
  11   0  12          3.63          1.07         3.11 o
  12   0  12        210.89        244.22        11.38 o
  13   0  12         54.69         58.08         3.58 o
  14   0  12         10.20         12.20         2.89 o
  15   0  12          0.64          3.53         2.51 o
 -20   1  12          1.88          2.43         7.51 o
 -19   1  12          6.20          8.84         7.58 o
 -18   1  12         14.17          9.20         5.92 o
 -17   1  12          6.61          5.31         2.73 o
 -16   1  12          1.00          0.30         2.45 o
 -15   1  12         31.86         29.13         3.71 o
 -14   1  12         65.46         56.31         3.19 o
 -13   1  12          2.40          4.42         2.45 o
 -12   1  12         55.49         59.84         3.11 o
 -11   1  12        277.61        293.13         5.72 o
 -10   1  12         18.47         21.32         2.13 o
  -9   1  12        678.89        698.56         8.93 o
  -8   1  12          0.49          2.64         1.73 o
  -7   1  12        158.90        188.60         4.00 o
  -6   1  12        237.21        233.19         4.77 o
  -5   1  12        172.84        207.52         4.30 o
  -4   1  12       1375.30       1445.02        21.43 o
  -3   1  12       2137.90       2260.64        32.80 o
  -2   1  12        107.90        104.71         4.00 o
  -1   1  12        150.16        137.49         4.13 o
   0   1  12        161.33        123.65         3.86 o
   1   1  12          9.98          0.33         1.80 o
   2   1  12        116.43        111.59         3.63 o
   3   1  12        106.72        105.80         3.53 o
   4   1  12         51.98         44.90         2.32 o
   5   1  12        652.98        721.42        13.42 o
   6   1  12          1.95          4.09         2.35 o
   7   1  12          5.01          7.00         3.15 o
   8   1  12         71.56         64.79         4.93 o
   9   1  12        188.83        165.82         4.38 o
  10   1  12          8.43          9.63         2.35 o
  11   1  12          1.97          2.62         3.05 o
  12   1  12         24.57         27.13         3.54 o
  13   1  12          5.32          5.63         2.75 o
  14   1  12          4.33          4.84         3.08 o
  15   1  12         89.09         91.17         5.69 o
  16   1  12         38.67         34.12         8.07 o
 -19   2  12          2.08          1.25         7.08 o
 -18   2  12          0.00          2.45         6.54 o
 -17   2  12          2.58          1.31         3.78 o
 -16   2  12         18.27          8.19         2.51 o
 -15   2  12         13.01         17.00         2.57 o
 -14   2  12          9.82         11.56         2.53 o
 -13   2  12          3.76         10.81         2.32 o
 -12   2  12        603.82        584.53         8.18 o
 -11   2  12          8.88          7.99         2.26 o
 -10   2  12          0.09          4.37         2.21 o
  -9   2  12          5.45          2.27         1.46 o
  -8   2  12          1.43          2.55         1.85 o
  -7   2  12        154.08        166.67         4.61 o
  -6   2  12        624.06        612.86         8.96 o
  -5   2  12        279.54        260.84         9.45 o
  -4   2  12       4352.66       4433.25        44.31 o
  -3   2  12        150.63        102.76         2.41 o
  -2   2  12       2230.87       2277.57        25.81 o
  -1   2  12        544.16        574.28         7.30 o
   0   2  12        101.33         81.73         2.36 o
   1   2  12        575.12        642.98         6.98 o
   2   2  12        322.33        267.50         4.83 o
   3   2  12        413.23        360.86         6.54 o
   4   2  12        320.26        278.21         5.07 o
   5   2  12        219.52        236.10         4.30 o
   6   2  12         65.74         54.69         2.01 o
   7   2  12         56.02         69.82         4.76 o
   8   2  12        391.89        334.35         9.04 o
   9   2  12        117.16        120.60         5.19 o
  10   2  12         13.03         10.71         3.49 o
  11   2  12         65.78         75.61         4.49 o
  12   2  12          4.33          3.28         2.67 o
  13   2  12         16.94         18.53         2.92 o
  14   2  12         43.56         39.45         3.70 o
  15   2  12          1.39         -3.21         5.40 o
  16   2  12          1.15         -1.54         5.97 o
 -18   3  12          3.37         13.99         7.63 o
 -17   3  12         29.44         21.63         4.10 o
 -16   3  12          0.36          4.01         2.72 o
 -15   3  12        127.25        129.96         3.86 o
 -14   3  12          3.57          6.41         1.83 o
 -13   3  12        195.20        209.33         4.60 o
 -12   3  12         51.90         59.57         2.49 o
 -11   3  12         73.35         63.35         5.26 o
 -10   3  12        986.62        966.52        15.32 o
  -9   3  12        320.42        314.96         5.40 o
  -8   3  12        538.06        471.32         6.36 o
  -7   3  12         40.18         34.23         2.63 o
  -6   3  12        436.03        437.95         9.71 o
  -5   3  12          9.80          7.80         2.23 o
  -4   3  12         28.67         25.11         1.72 o
  -3   3  12          1.60          3.31         1.31 o
  -2   3  12         40.58         54.25         1.78 o
  -1   3  12         95.97        100.36         2.55 o
   0   3  12        101.72         83.77         2.08 o
   1   3  12         17.01         12.62         1.70 o
   2   3  12        192.88        202.64         4.31 o
   3   3  12          2.46          4.03         1.30 o
   4   3  12         40.68         53.10         2.81 o
   5   3  12       1064.99       1068.95        14.49 o
   6   3  12         79.49         63.89         4.65 o
   7   3  12         29.18         25.62         4.67 o
   8   3  12        210.32        194.19         6.42 o
   9   3  12        479.53        450.43        12.76 o
  10   3  12          4.56          9.32         3.60 o
  11   3  12         10.09         11.69         2.85 o
  12   3  12         33.81         20.21         1.88 o
  13   3  12         15.72         12.29         5.19 o
  14   3  12          0.82          0.69         6.55 o
  15   3  12          5.25         14.89         7.76 o
  16   3  12          0.00          1.96         7.28 o
 -16   4  12         35.59         33.65         6.26 o
 -15   4  12         69.21         88.89         7.44 o
 -14   4  12          3.93          4.49         2.80 o
 -13   4  12         57.48         55.31         3.89 o
 -12   4  12         16.36         14.69         3.29 o
 -11   4  12          0.70         -1.06         2.63 o
 -10   4  12         33.94         37.34         2.59 o
  -9   4  12         21.03         18.54         2.85 o
  -8   4  12         10.46         11.68         1.90 o
  -7   4  12        137.50        135.76         4.75 o
  -6   4  12         30.94         29.44         2.10 o
  -5   4  12        162.03        144.78         3.01 o
  -4   4  12          0.25          1.35         1.54 o
  -3   4  12          6.58          5.03         1.52 o
  -2   4  12        203.35        203.94         3.65 o
  -1   4  12          3.44          3.24         1.66 o
   0   4  12         14.67         14.00         1.82 o
   1   4  12          0.07          0.25         1.64 o
   2   4  12         37.14         32.49         1.96 o
   3   4  12        308.90        288.09         4.41 o
   4   4  12          0.04         -1.71         1.71 o
   5   4  12          0.12         -2.65         2.65 o
   6   4  12        134.88        123.63         6.06 o
   7   4  12         62.24         67.05         4.32 o
   8   4  12          0.05         -1.00         2.78 o
   9   4  12         41.47         32.82         2.83 o
  10   4  12          8.94          8.32         3.08 o
  11   4  12         13.28          9.82         4.69 o
  12   4  12          0.00          4.56         5.03 o
  13   4  12          2.24          1.64         8.13 o
  14   4  12          0.76          1.63         7.93 o
  15   4  12          0.02          6.41         8.13 o
 -14   5  12          9.78          7.49         4.26 o
 -13   5  12          2.24          0.97         2.88 o
 -12   5  12         15.49         11.61         3.20 o
 -11   5  12         25.59         22.45         3.34 o
 -10   5  12         17.60         21.84         3.24 o
  -9   5  12         28.58         27.02         4.48 o
  -8   5  12          3.89          9.16         4.30 o
  -7   5  12          0.72          0.18         2.55 o
  -6   5  12         56.89         39.62         2.73 o
  -5   5  12         81.61         73.96         2.68 o
  -4   5  12          0.09          2.06         1.71 o
  -3   5  12        112.55        128.29         3.07 o
  -2   5  12        248.38        234.19         4.23 o
  -1   5  12         49.05         50.34         2.37 o
   0   5  12         72.55         64.49         2.74 o
   1   5  12         23.62         21.22         2.17 o
   2   5  12        236.65        232.13         3.84 o
   3   5  12          6.19          7.41         1.96 o
   4   5  12        262.33        251.91         6.95 o
   5   5  12          1.80          3.34         1.91 o
   6   5  12        110.96         87.42         4.08 o
   7   5  12          9.39          6.04         2.87 o
   8   5  12          6.22          2.75         2.51 o
   9   5  12         12.14         14.60         3.48 o
  10   5  12         11.11         10.87         3.57 o
  11   5  12          0.56         -1.50        13.06 o
  12   5  12          1.03         -0.94         8.86 o
  13   5  12         12.35          2.81         9.25 o
 -12   6  12         43.20         59.30         7.34 o
 -11   6  12         16.61         42.53         6.78 o
 -10   6  12          0.44         13.84         7.72 o
  -9   6  12          0.00         -0.01         2.60 o
  -8   6  12          4.65          4.01         2.33 o
  -7   6  12          1.82          0.61         2.57 o
  -6   6  12         31.96         33.78         3.03 o
  -5   6  12        150.41        145.02         6.00 o
  -4   6  12          1.85          2.53         1.78 o
  -3   6  12         72.61         74.35         2.28 o
  -2   6  12         33.63         34.05         2.06 o
  -1   6  12         17.83         17.00         1.99 o
   0   6  12          2.14          4.56         1.92 o
   1   6  12         65.84         77.64         4.15 o
   2   6  12          0.78         -0.37         2.71 o
   3   6  12         24.02         25.28         3.31 o
   4   6  12          8.85          6.44         2.15 o
   5   6  12         96.45        112.75         3.46 o
   6   6  12          4.14          6.51         2.25 o
   7   6  12          7.38          5.97         4.96 o
   8   6  12          0.49          5.08         5.05 o
   9   6  12         20.29         12.60         5.66 o
  10   6  12          9.02         21.54         7.59 o
 -10   7  12         22.52         33.57         6.34 o
  -9   7  12         31.41         47.63         8.84 o
  -8   7  12         13.62         15.63         5.42 o
  -7   7  12          7.50         10.66         3.27 o
  -6   7  12          5.18          2.90         2.63 o
  -5   7  12         29.00         34.14         3.87 o
  -4   7  12         97.98         88.82         3.80 o
  -3   7  12         23.46         19.88         4.53 o
  -2   7  12          0.27          3.83         3.24 o
  -1   7  12          0.00         -1.20         3.26 o
   0   7  12          2.61         -1.95         3.65 o
   1   7  12          0.26          2.31         2.27 o
   2   7  12        130.97        142.12         6.01 o
   3   7  12          2.63          5.90         4.71 o
   4   7  12         33.19         29.85         4.40 o
   5   7  12          6.84         15.65         9.11 o
   6   7  12          9.67         17.05         9.49 o
  -5   8  12          6.76         10.66         7.48 o
  -4   8  12          7.66          7.31         7.59 o
  -3   8  12          2.07          3.50         7.11 o
  -2   8  12          0.27          4.68         7.05 o
  -1   8  12          5.65         12.64         6.79 o
   0   8  12          2.28          5.40         6.42 o
   1   8  12         14.61         10.36         6.29 o
 -19   1  13         35.40         49.36         8.69 o
 -18   1  13          1.45          1.58         4.12 o
 -17   1  13          0.01         -2.04         2.94 o
 -16   1  13         14.56         13.34         3.03 o
 -15   1  13          2.48          4.55         2.60 o
 -14   1  13          3.91          7.81         2.58 o
 -13   1  13         26.01         29.15         3.21 o
 -12   1  13         22.93         23.24         3.06 o
 -11   1  13        551.38        540.44         8.34 o
 -10   1  13         85.71         87.81         2.75 o
  -9   1  13        936.00        962.02        11.23 o
  -8   1  13         83.20         75.58         2.47 o
  -7   1  13        532.36        494.07         7.42 o
  -6   1  13         57.68         62.25         3.15 o
  -5   1  13        982.72       1045.97        16.33 o
  -4   1  13        659.17        745.09        10.78 o
  -3   1  13        486.64        486.01         9.02 o
  -2   1  13        379.25        398.90        10.64 o
  -1   1  13        196.34        216.49         4.63 o
   0   1  13        155.02        191.93         5.04 o
   1   1  13       2272.94       2350.15        34.32 o
   2   1  13        502.59        556.77        11.31 o
   3   1  13        939.33       1006.24        19.38 o
   4   1  13        198.10        207.29         4.70 o
   5   1  13        180.06        193.99         8.84 o
   6   1  13         24.79         15.73         2.00 o
   7   1  13        109.20        113.94         3.33 o
   8   1  13          3.15          5.48         1.96 o
   9   1  13        419.74        431.72         6.61 o
  10   1  13         53.39         59.24         2.22 o
  11   1  13         62.90         67.42         4.08 o
  12   1  13          7.49          7.31         3.82 o
  13   1  13         51.77         49.66         3.56 o
  14   1  13         13.75         12.11         3.09 o
  15   1  13          0.59          2.45         7.18 o
 -19   2  13         15.23         11.56         7.43 o
 -18   2  13          0.53          1.41         5.57 o
 -17   2  13          5.58          2.37         3.30 o
 -16   2  13          3.39          1.49         2.33 o
 -15   2  13         20.34         13.80         2.33 o
 -14   2  13         15.97         12.56         2.39 o
 -13   2  13        111.30        110.59         3.57 o
 -12   2  13          4.04         14.79         2.45 o
 -11   2  13        572.02        562.89         7.97 o
 -10   2  13         27.27         29.90         3.11 o
  -9   2  13          1.46          3.81         2.11 o
  -8   2  13          4.17          4.72         1.72 o
  -7   2  13         33.99         37.48         2.13 o
  -6   2  13        146.68        153.20         4.88 o
  -5   2  13         33.46         32.94         2.84 o
  -4   2  13       2884.27       2805.52        26.79 o
  -3   2  13       1404.11       1336.96        13.47 o
  -2   2  13       5546.37       5450.19        59.00 o
  -1   2  13        275.10        311.57         5.63 o
   0   2  13        474.55        454.50         5.82 o
   1   2  13          0.43         -0.60         1.56 o
   2   2  13         70.10         57.80         2.40 o
   3   2  13        577.21        541.41         9.50 o
   4   2  13        657.09        663.36         9.44 o
   5   2  13        130.41        130.82         3.18 o
   6   2  13         13.29         11.71         1.55 o
   7   2  13         45.61         43.30         3.57 o
   8   2  13         55.52         61.65         4.17 o
   9   2  13          5.63          9.74         3.89 o
  10   2  13          0.28         -1.40         3.81 o
  11   2  13         28.17         22.36         4.23 o
  12   2  13          8.27         10.17         6.46 o
  13   2  13          0.52          0.95         2.87 o
  14   2  13         19.95         36.63         5.55 o
  15   2  13          3.41         10.75         6.00 o
  16   2  13         27.67         36.15         6.94 o
 -17   3  13          5.63          2.60         3.88 o
 -16   3  13         14.69         20.80         3.91 o
 -15   3  13        147.64        154.89         5.22 o
 -14   3  13          7.98          7.58         1.89 o
 -13   3  13         12.93          9.60         2.11 o
 -12   3  13         68.86         69.91         3.01 o
 -11   3  13          4.27          6.00         2.26 o
 -10   3  13        533.87        499.45         6.77 o
  -9   3  13          8.08         12.77         2.79 o
  -8   3  13        699.38        701.15         9.72 o
  -7   3  13         79.39         77.07         3.38 o
  -6   3  13        105.73        105.05         3.65 o
  -5   3  13        169.28        173.40         4.47 o
  -4   3  13        212.91        254.97         4.74 o
  -3   3  13         23.42         25.02         1.64 o
  -2   3  13        679.18        694.17         7.14 o
  -1   3  13          0.90          4.54         1.57 o
   0   3  13         83.73         89.93         2.54 o
   1   3  13         34.46         44.55         1.77 o
   2   3  13         19.32         23.44         1.61 o
   3   3  13         39.58         53.97         2.29 o
   4   3  13        155.96        145.12         4.42 o
   5   3  13         29.60         44.77         3.25 o
   6   3  13        342.04        310.24         7.29 o
   7   3  13         98.53         88.37         6.40 o
   8   3  13         35.81         22.06         4.61 o
   9   3  13         11.25          7.01         4.35 o
  10   3  13        165.52        170.56         6.70 o
  11   3  13         50.65         52.12         8.28 o
  12   3  13          0.75          2.60         1.85 o
  13   3  13         15.69         16.62         5.25 o
  14   3  13          6.47          3.13         5.35 o
  15   3  13          2.21          6.12         7.32 o
  16   3  13          2.59          5.91         7.06 o
 -16   4  13         58.44         69.15         9.39 o
 -15   4  13         22.86         25.34         3.90 o
 -14   4  13          0.02         -1.36         2.67 o
 -13   4  13          2.18          1.46         2.01 o
 -12   4  13          0.49          1.99         2.21 o
 -11   4  13         30.36         23.35         2.54 o
 -10   4  13          0.71          1.10         1.27 o
  -9   4  13         11.89          9.69         2.68 o
  -8   4  13         81.41         96.48         3.03 o
  -7   4  13         49.44         58.97         2.69 o
  -6   4  13         27.08         21.60         3.02 o
  -5   4  13         40.94         43.64         2.12 o
  -4   4  13         17.55         23.91         1.86 o
  -3   4  13          7.78          7.68         1.51 o
  -2   4  13         13.71         12.03         1.66 o
  -1   4  13        749.85        668.76         8.08 o
   0   4  13        117.20        134.51         3.74 o
   1   4  13        155.03        137.73         3.10 o
   2   4  13         24.30         22.69         2.02 o
   3   4  13        877.88        886.64         9.60 o
   4   4  13         32.22         37.64         2.10 o
   5   4  13         18.26         10.57         2.29 o
   6   4  13         33.90         34.18         3.15 o
   7   4  13         61.00         62.79         4.21 o
   8   4  13          0.86         -1.27         3.10 o
   9   4  13         11.35          4.12         2.59 o
  10   4  13         48.07         45.35         3.08 o
  11   4  13         38.45         38.24         7.35 o
  12   4  13          0.04          0.70         5.24 o
  13   4  13         20.70         25.80         8.80 o
  14   4  13          8.60          6.59         8.29 o
  15   4  13          7.76         18.55         8.59 o
 -14   5  13         16.30         18.28         4.21 o
 -13   5  13          1.03          0.87         2.82 o
 -12   5  13          2.96          1.44         4.68 o
 -11   5  13          5.12          7.56         3.69 o
 -10   5  13         19.50         18.68         4.47 o
  -9   5  13         34.88         36.86         7.76 o
  -8   5  13         11.75          9.00         3.74 o
  -7   5  13          1.28         -0.71         2.23 o
  -6   5  13         32.33         28.07         3.82 o
  -5   5  13        122.48        124.64         3.05 o
  -4   5  13        183.49        159.39         2.98 o
  -3   5  13        167.59        163.93         3.63 o
  -2   5  13        271.67        241.48         4.39 o
  -1   5  13         37.42         38.01         2.32 o
   0   5  13         31.90         39.47         2.31 o
   1   5  13          0.79          2.67         1.89 o
   2   5  13          0.97          2.37         1.71 o
   3   5  13         19.77         23.75         2.19 o
   4   5  13         91.16         83.15         3.10 o
   5   5  13          3.52          2.32         1.93 o
   6   5  13         25.30         27.88         3.43 o
   7   5  13         18.53         21.58         3.86 o
   8   5  13         12.89         13.95         4.10 o
   9   5  13         29.77         37.40         4.24 o
  10   5  13          0.03         -2.43         4.48 o
  11   5  13          1.14         21.70        11.09 o
  12   5  13         24.23         28.49         9.23 o
 -11   6  13         16.11         28.09         6.53 o
 -10   6  13         23.97         34.04         5.04 o
  -9   6  13          0.52          3.45         3.29 o
  -8   6  13         13.18         15.16         4.34 o
  -7   6  13         11.99         15.32         2.97 o
  -6   6  13         15.88         15.06         3.32 o
  -5   6  13         61.44         59.41         3.34 o
  -4   6  13          3.35          5.43         1.72 o
  -3   6  13         15.43         23.69         2.12 o
  -2   6  13          1.60          3.45         1.60 o
  -1   6  13         29.26         30.14         2.39 o
   0   6  13          8.05         10.51         2.11 o
   1   6  13          0.18          1.06         1.99 o
   2   6  13          0.03          2.30         2.70 o
   3   6  13         16.44         21.39         3.28 o
   4   6  13          3.50          1.10         2.25 o
   5   6  13          2.01          1.28         2.23 o
   6   6  13         13.26         13.02         3.04 o
   7   6  13         46.02         42.90         3.94 o
   8   6  13          2.58          1.14         5.40 o
   9   6  13          0.23         -5.37         5.37 o
  -9   7  13          5.98         14.58         5.28 o
  -8   7  13          6.10         10.14         4.06 o
  -7   7  13          0.01          0.45         3.36 o
  -6   7  13          0.62          1.70         3.14 o
  -5   7  13          3.20          4.64         2.47 o
  -4   7  13          2.35          1.84         2.24 o
  -3   7  13          0.03         -0.73         2.05 o
  -2   7  13         16.15         22.90         5.39 o
  -1   7  13          0.65         -0.67         3.45 o
   0   7  13          4.35          4.75         1.98 o
   1   7  13         15.01         13.05         3.84 o
   2   7  13         18.48         31.86         9.30 o
   3   7  13         10.06         20.33         8.61 o
   4   7  13         81.11         89.50        11.35 o
   5   7  13          3.37          2.13         9.05 o
  -5   8  13          9.62          5.35         7.23 o
  -4   8  13          1.09         -1.47         7.31 o
  -3   8  13          5.26         21.01         8.16 o
  -2   8  13         15.67         26.27         8.07 o
  -1   8  13          6.27          5.84         6.80 o
   0   8  13         10.69          7.64         6.81 o
   1   8  13          2.14         -0.53         5.86 o
 -18   0  14         67.83         53.30         8.62 o
 -17   0  14        114.97         90.09         9.41 o
 -16   0  14         43.40         34.97         5.28 o
 -15   0  14         12.14         18.69         4.63 o
 -14   0  14          0.32          6.29         7.99 o
 -13   0  14         21.11          6.39         5.26 o
 -12   0  14          5.78          2.69         3.32 o
 -11   0  14          0.11         -1.17         2.24 o
 -10   0  14          1.97          4.13         2.95 o
  -9   0  14          0.21          2.60         1.76 o
  -8   0  14          0.36          1.04         1.81 o
  -7   0  14         60.49         69.23         2.85 o
  -6   0  14        135.52        168.24         7.99 o
  -5   0  14         71.18         69.78         4.92 o
  -4   0  14       1046.17       1249.19        23.47 o
  -3   0  14        267.45        334.08         8.24 o
  -2   0  14         69.56         72.44         7.96 o
  -1   0  14       1221.12       1273.31        20.15 o
   0   0  14        921.49        945.38        19.93 o
   1   0  14        115.69        127.55         6.10 o
   2   0  14       5045.50       4955.07        86.47 o
   3   0  14         65.12         73.36        13.41 o
   4   0  14         15.26         16.29         3.81 o
   5   0  14         19.15         23.61         8.10 o
   6   0  14          0.04          1.01         3.53 o
   7   0  14        211.81        223.33         7.28 o
   8   0  14         33.25         46.93         8.33 o
   9   0  14          0.85          3.57         5.41 o
  10   0  14        751.99        675.97        18.01 o
  11   0  14          6.76          7.56         3.61 o
  12   0  14        634.84        627.26        39.46 o
  13   0  14          0.21         -1.93         2.78 o
  14   0  14          2.10          2.40         2.80 o
  15   0  14          8.64          7.85         6.53 o
 -19   1  14          1.50          7.57         7.64 o
 -18   1  14          0.92         -1.13         4.84 o
 -17   1  14         21.94         23.02         4.01 o
 -16   1  14         40.40         45.51         4.19 o
 -15   1  14          0.15          2.20         2.69 o
 -14   1  14         19.33          9.64         2.66 o
 -13   1  14          4.35          9.36         2.32 o
 -12   1  14         19.31         15.54         2.28 o
 -11   1  14         46.51         43.11         2.82 o
 -10   1  14          4.04          1.03         1.48 o
  -9   1  14         57.53         52.97         2.28 o
  -8   1  14         28.14         23.45         2.24 o
  -7   1  14        271.15        238.65         6.71 o
  -6   1  14        127.93        122.09         3.35 o
  -5   1  14        599.89        670.18        13.22 o
  -4   1  14        259.57        278.65         6.32 o
  -3   1  14        264.49        242.16         5.71 o
  -2   1  14        287.13        235.40         7.47 o
  -1   1  14          0.20          3.60         1.78 o
   0   1  14        171.42        149.87         5.95 o
   1   1  14        106.92         95.25         3.72 o
   2   1  14        390.00        422.21         8.50 o
   3   1  14         19.03         24.54         2.58 o
   4   1  14          9.71          8.11         1.99 o
   5   1  14          0.51         -0.25         1.94 o
   6   1  14        108.55        127.56         4.65 o
   7   1  14        194.69        173.04         4.19 o
   8   1  14         62.34         60.02         2.93 o
   9   1  14        133.47        128.34         3.82 o
  10   1  14         10.27         14.81         2.59 o
  11   1  14         47.40         35.98         2.56 o
  12   1  14          8.16          3.86         3.96 o
  13   1  14         77.34         93.14         4.14 o
  14   1  14          6.74          9.69         3.15 o
  15   1  14          0.29         -4.24         4.24 o
 -19   2  14          5.03          5.26         7.52 o
 -18   2  14          0.12          5.84         6.24 o
 -17   2  14          8.53          9.29         3.96 o
 -16   2  14          2.87          2.38         2.40 o
 -15   2  14          7.16          9.54         2.66 o
 -14   2  14         12.44         16.30         2.59 o
 -13   2  14        322.26        309.35         5.74 o
 -12   2  14         43.94         45.45         3.38 o
 -11   2  14          3.72          7.40         1.66 o
 -10   2  14         55.49         60.22         3.62 o
  -9   2  14        343.68        354.57         6.10 o
  -8   2  14         15.78         13.81         2.19 o
  -7   2  14          8.75          7.38         2.62 o
  -6   2  14          0.03          3.46         2.81 o
  -5   2  14         13.37         19.69         2.04 o
  -4   2  14       2758.19       2521.03        26.18 o
  -3   2  14        531.70        528.83        11.34 o
  -2   2  14       6691.04       6580.61        70.74 o
  -1   2  14          1.42          5.40         2.10 o
   0   2  14         20.90         17.98         1.83 o
   1   2  14          4.60          1.91         1.59 o
   2   2  14         52.02         72.37         5.36 o
   3   2  14        436.79        417.26         6.82 o
   4   2  14         18.82         25.86         2.10 o
   5   2  14        443.51        434.06         6.64 o
   6   2  14        165.93        156.30         3.61 o
   7   2  14         20.74         15.73         1.82 o
   8   2  14         26.75         28.10         3.79 o
   9   2  14         21.78         20.56         3.81 o
  10   2  14         47.97         50.47         4.54 o
  11   2  14          0.03          0.82         6.36 o
  12   2  14          2.25          0.01         4.10 o
  13   2  14          6.56          0.85         3.09 o
  14   2  14          1.29          7.19         4.81 o
  15   2  14         75.59         71.54         8.16 o
 -18   3  14          0.03          0.99         9.35 o
 -17   3  14          2.05          3.76         5.45 o
 -16   3  14          4.20          8.79         3.60 o
 -15   3  14         10.47         11.96         2.30 o
 -14   3  14         16.77         17.47         1.93 o
 -13   3  14         39.78         34.53         2.30 o
 -12   3  14          5.01         11.54         1.77 o
 -11   3  14          0.56          2.35         2.51 o
 -10   3  14          0.69          6.56         2.48 o
  -9   3  14          9.52          7.32         2.35 o
  -8   3  14        244.79        255.97         6.50 o
  -7   3  14          7.47          4.13         2.51 o
  -6   3  14        152.14        157.33         3.98 o
  -5   3  14          0.18          1.37         1.95 o
  -4   3  14        163.84        160.05         4.05 o
  -3   3  14          8.77          6.37         1.49 o
  -2   3  14        405.36        442.31         5.97 o
  -1   3  14        142.12        135.73         3.77 o
   0   3  14         15.62         18.23         1.60 o
   1   3  14          2.55          3.62         1.49 o
   2   3  14         68.95         74.61         2.30 o
   3   3  14        170.81        174.59         3.73 o
   4   3  14        302.18        299.64         5.02 o
   5   3  14         12.14         14.53         3.00 o
   6   3  14        145.71        157.18         5.43 o
   7   3  14         35.09         17.99         4.98 o
   8   3  14          9.85         11.34         4.46 o
   9   3  14        127.60        111.32         5.14 o
  10   3  14         20.88         13.07         3.92 o
  11   3  14          8.31          3.77         6.70 o
  12   3  14          3.39          7.76         2.99 o
  13   3  14          0.01         -4.16         5.36 o
  14   3  14         10.20         15.48         7.33 o
  15   3  14          0.61         -3.42         7.51 o
  16   3  14          1.40         -3.95         6.73 o
 -16   4  14         24.58         17.97         9.45 o
 -15   4  14          5.81          6.75         3.16 o
 -14   4  14          8.57         11.40         2.59 o
 -13   4  14          2.21          3.41         1.99 o
 -12   4  14          0.26         -1.96         2.15 o
 -11   4  14         12.49         13.63         2.69 o
 -10   4  14          2.86          3.80         1.90 o
  -9   4  14         22.07         28.51         2.28 o
  -8   4  14         12.14         12.41         2.21 o
  -7   4  14         92.97         79.43         2.79 o
  -6   4  14         76.05         84.20         3.83 o
  -5   4  14        253.33        249.12         4.15 o
  -4   4  14          5.81         10.08         2.46 o
  -3   4  14         77.09         72.21         2.38 o
  -2   4  14          0.77         -0.61         1.66 o
  -1   4  14        325.49        308.84         4.61 o
   0   4  14          3.57          6.81         2.04 o
   1   4  14       2821.17       2865.26        24.41 o
   2   4  14          0.89          2.46         1.96 o
   3   4  14          4.15          3.98         1.93 o
   4   4  14         56.80         52.60         3.23 o
   5   4  14         99.79         85.14         3.43 o
   6   4  14          0.61          1.09         2.90 o
   7   4  14          1.04         -3.05         3.05 o
   8   4  14         71.85         80.70         4.50 o
   9   4  14         47.41         40.03         3.27 o
  10   4  14         23.05         15.89         2.94 o
  11   4  14         34.31         47.49         7.98 o
  12   4  14          0.21         -5.07         8.11 o
  13   4  14          0.60         -5.90         8.12 o
  14   4  14          0.14         -1.67         8.49 o
  15   4  14          2.52         12.16         8.49 o
 -14   5  14         19.86         32.07        10.46 o
 -13   5  14          1.05          0.91         4.47 o
 -12   5  14         15.80         15.14         5.88 o
 -11   5  14         40.32         47.58         7.59 o
 -10   5  14          8.48          6.54         5.55 o
  -9   5  14         30.78         30.59         8.64 o
  -8   5  14         52.30         52.41         4.39 o
  -7   5  14          4.17          4.90         2.25 o
  -6   5  14         31.02         23.28         2.03 o
  -5   5  14        173.29        169.18         4.85 o
  -4   5  14        645.60        546.27         6.73 o
  -3   5  14          0.01          3.53         1.90 o
  -2   5  14         12.64         14.88         2.36 o
  -1   5  14         31.02         32.31         3.47 o
   0   5  14          0.21          3.93         1.98 o
   1   5  14         63.39         57.57         2.98 o
   2   5  14         32.89         27.54         1.90 o
   3   5  14          0.01          0.69         1.76 o
   4   5  14         46.36         43.44         2.40 o
   5   5  14          0.57          1.08         2.85 o
   6   5  14          4.72          6.69         3.16 o
   7   5  14          5.34          6.14         3.10 o
   8   5  14          1.85         -0.50         2.99 o
   9   5  14         20.76         17.84         2.58 o
  10   5  14          3.11          8.22        10.78 o
  12   5  14         47.41         47.01        10.65 o
 -11   6  14          0.61          4.16         6.18 o
 -10   6  14         37.41         37.69         4.18 o
  -9   6  14          8.69          8.94         3.36 o
  -8   6  14          5.86         11.83         3.05 o
  -7   6  14         22.87         23.34         3.23 o
  -6   6  14         11.88          8.69         2.75 o
  -5   6  14         14.27         15.99         2.20 o
  -4   6  14          0.56         -0.16         1.79 o
  -3   6  14         12.43         11.33         1.79 o
  -2   6  14         90.06         83.20         3.14 o
  -1   6  14        122.52        121.18         3.54 o
   0   6  14          5.23          8.88         2.22 o
   1   6  14          0.09         -0.27         2.12 o
   2   6  14          2.32          2.39         2.83 o
   3   6  14        122.22        134.59         4.78 o
   4   6  14         10.88         12.89         2.35 o
   5   6  14          5.13          1.87         2.29 o
   6   6  14          0.26          1.23         3.75 o
   7   6  14         11.47         25.37         4.16 o
   8   6  14          4.86          2.35         5.91 o
   9   6  14          0.48         -3.34         7.40 o
  -9   7  14          0.18          7.63         4.93 o
  -8   7  14          1.41         -1.74         3.65 o
  -7   7  14         18.28         24.44         6.07 o
  -6   7  14         25.56         21.73         3.07 o
  -5   7  14          1.54          4.11         2.70 o
  -4   7  14          8.56          8.50         2.65 o
  -3   7  14          9.32         10.25         2.40 o
  -2   7  14          3.01          7.80         2.39 o
  -1   7  14         30.46         32.04         2.69 o
   0   7  14          9.19         13.94         2.46 o
   1   7  14          1.75          2.05         3.35 o
   2   7  14         17.56         14.45         8.43 o
   3   7  14          4.58         15.37         4.23 o
   4   7  14         78.02         79.29         8.78 o
  -4   8  14          0.88          2.45         6.17 o
  -3   8  14          0.15         -1.13         6.84 o
  -2   8  14          6.38         10.51         7.25 o
  -1   8  14          0.13         10.96         7.30 o
   0   8  14          3.28          6.69         6.34 o
 -18   1  15         13.22         12.60         3.73 o
 -17   1  15         21.05         23.47         5.64 o
 -16   1  15         12.10         16.63         3.16 o
 -15   1  15          9.36         13.75         2.54 o
 -14   1  15          1.42          2.08         2.37 o
 -13   1  15         34.14         33.80         2.60 o
 -12   1  15          5.78         10.12         1.68 o
 -11   1  15          2.92          4.67         1.67 o
 -10   1  15         78.83         75.72         2.47 o
  -9   1  15        312.21        304.95         5.77 o
  -8   1  15        197.49        189.96         4.32 o
  -7   1  15         73.46         83.01         3.07 o
  -6   1  15        177.10        178.11         4.18 o
  -5   1  15        159.68        146.43         3.76 o
  -4   1  15        454.36        412.64         6.52 o
  -3   1  15         99.63         99.28         3.71 o
  -2   1  15        297.63        296.38         6.58 o
  -1   1  15         32.53         36.14         2.85 o
   0   1  15         43.36         49.29         3.02 o
   1   1  15        155.20        168.36         8.35 o
   2   1  15        194.09        185.32         5.18 o
   3   1  15        841.93        889.44        15.18 o
   4   1  15          3.04          4.72         2.31 o
   5   1  15         14.59         13.63         2.93 o
   6   1  15          0.41          5.66         2.27 o
   7   1  15        303.06        316.37         6.53 o
   8   1  15         41.88         42.87         2.64 o
   9   1  15          0.12          4.25         2.08 o
  10   1  15          0.70          2.46         1.45 o
  11   1  15         87.74         83.73         2.07 o
  12   1  15          0.05         -0.87         3.91 o
  13   1  15          0.09          2.01         3.51 o
  14   1  15          1.20          0.10         3.05 o
 -19   2  15          1.43         -2.72         9.06 o
 -18   2  15          2.40         -0.83         5.56 o
 -17   2  15          0.09         -2.38         3.56 o
 -16   2  15         11.24         15.12         2.88 o
 -15   2  15          3.97          4.50         2.62 o
 -14   2  15         38.27         38.58         2.99 o
 -13   2  15        262.37        256.07         4.62 o
 -12   2  15         17.72         28.10         2.59 o
 -11   2  15        170.25        164.55         4.42 o
 -10   2  15         41.10         40.15         2.84 o
  -9   2  15        262.65        301.02         5.62 o
  -8   2  15         11.27         17.65         2.09 o
  -7   2  15          5.74          9.83         2.10 o
  -6   2  15         43.40         49.32         4.68 o
  -5   2  15         14.97         20.81         3.71 o
  -4   2  15         54.03         53.94         2.37 o
  -3   2  15        277.78        284.03         5.31 o
  -2   2  15        470.77        483.64         7.42 o
  -1   2  15        541.46        491.34         6.46 o
   0   2  15          9.23         13.05         1.88 o
   1   2  15        131.49        137.12         3.37 o
   2   2  15        522.70        545.57         7.65 o
   3   2  15          0.01         -0.14         1.98 o
   4   2  15         77.90         82.54         3.01 o
   5   2  15         12.60         22.55         2.61 o
   6   2  15          3.41          3.67         1.94 o
   7   2  15         10.61          9.10         1.59 o
   8   2  15         63.91         67.80         4.41 o
   9   2  15          3.57         -1.17         3.52 o
  10   2  15          6.67          6.18         3.82 o
  11   2  15          0.05          0.00         5.86 o
  12   2  15         13.09          6.70         3.85 o
  13   2  15          1.97          3.44         4.08 o
  14   2  15         51.66         50.36         6.01 o
  15   2  15          1.84          8.21         6.37 o
 -18   3  15         13.37         16.07         9.87 o
 -17   3  15          0.01          2.27         5.79 o
 -16   3  15         14.75         17.38         4.25 o
 -15   3  15         26.18         23.33         2.30 o
 -14   3  15          6.78          6.34         1.92 o
 -13   3  15         34.32         27.50         1.97 o
 -12   3  15          5.28         11.59         3.23 o
 -11   3  15          0.22          3.98         2.56 o
 -10   3  15        115.33        107.33         4.27 o
  -9   3  15        160.24        155.72         3.94 o
  -8   3  15        270.15        237.29         8.29 o
  -7   3  15        149.99        157.45         5.09 o
  -6   3  15        200.43        174.01         4.24 o
  -5   3  15        204.62        189.95         4.18 o
  -4   3  15        145.55        159.51         3.19 o
  -3   3  15        386.77        373.04         5.78 o
  -2   3  15         22.61         24.96         2.21 o
  -1   3  15          0.01          3.14         1.78 o
   0   3  15        736.86        719.64         7.70 o
   1   3  15        128.36        124.31         3.27 o
   2   3  15        765.32        779.24         9.41 o
   3   3  15        387.16        383.02         5.87 o
   4   3  15         21.69         24.85         2.25 o
   5   3  15         15.90         16.71         2.17 o
   6   3  15        373.51        350.10         8.12 o
   7   3  15         26.48         24.18         5.23 o
   8   3  15         77.25         78.32         5.69 o
   9   3  15          6.60          9.02         3.60 o
  10   3  15        131.25        120.54         8.18 o
  11   3  15          0.92          2.62         6.94 o
  12   3  15         20.19         33.35         8.64 o
  13   3  15          0.57          4.00         9.46 o
  14   3  15          3.19         -0.71         7.72 o
  15   3  15          5.11          6.87         7.35 o
 -16   4  15         32.05         37.50        10.99 o
 -15   4  15          0.11          6.39         5.45 o
 -14   4  15         47.13         41.08         3.67 o
 -13   4  15          6.68          9.44         2.96 o
 -12   4  15          0.68          1.33         3.61 o
 -11   4  15          1.75          4.84         3.14 o
 -10   4  15         22.43         16.30         2.54 o
  -9   4  15          0.14          1.68         2.62 o
  -8   4  15         10.62          8.32         2.40 o
  -7   4  15         29.89         33.46         2.18 o
  -6   4  15         28.67         32.10         2.17 o
  -5   4  15         21.05         19.94         2.08 o
  -4   4  15         20.02         25.70         1.89 o
  -3   4  15          1.72          3.05         1.63 o
  -2   4  15          1.59          2.91         1.79 o
  -1   4  15         71.33         81.25         2.62 o
   0   4  15          3.48          9.68         2.14 o
   1   4  15       1543.66       1516.59        14.04 o
   2   4  15        229.50        224.37         4.11 o
   3   4  15        133.96        133.98         3.24 o
   4   4  15          1.68         -0.27         2.58 o
   5   4  15        185.88        194.86         5.68 o
   6   4  15         41.25         38.26         3.34 o
   7   4  15          9.57         10.02         3.02 o
   8   4  15          1.43          0.15         3.30 o
   9   4  15         29.05         24.01         3.20 o
  10   4  15         49.86         44.10         6.09 o
  11   4  15          0.00          2.36         3.85 o
  12   4  15          8.25          4.27         8.03 o
  13   4  15          5.53         -8.50         8.50 o
  14   4  15          1.45         -0.84         8.42 o
 -13   5  15          7.86         15.51         5.20 o
 -12   5  15          3.09          4.64         3.88 o
 -11   5  15          8.51          7.78         3.87 o
 -10   5  15          4.53          8.76         5.14 o
  -9   5  15          1.91          0.03         3.04 o
  -8   5  15         17.51         14.34         2.00 o
  -7   5  15          4.59          3.96         1.95 o
  -6   5  15         65.06         56.47         2.65 o
  -5   5  15          0.01          2.72         1.69 o
  -4   5  15         16.86          8.67         1.72 o
  -3   5  15          0.62          2.53         1.87 o
  -2   5  15          4.18          4.58         1.97 o
  -1   5  15        186.74        176.25         5.23 o
   0   5  15         13.57          6.12         2.05 o
   1   5  15          0.00          1.91         2.02 o
   2   5  15         12.00          7.35         1.88 o
   3   5  15         40.73         40.53         2.49 o
   4   5  15         18.25         21.01         2.01 o
   5   5  15          5.29          7.99         3.05 o
   6   5  15         18.24         17.51         3.55 o
   7   5  15         19.23         17.69         3.46 o
   8   5  15        125.09        105.82         8.31 o
   9   5  15         33.88         42.97         3.21 o
  10   5  15          1.12          1.05        10.10 o
 -11   6  15         19.96         30.48         4.04 o
 -10   6  15         10.97         11.05         5.32 o
  -9   6  15          2.64          4.37         3.37 o
  -8   6  15          4.46          3.94         3.01 o
  -7   6  15         16.39         14.17         4.41 o
  -6   6  15          6.85          3.82         2.16 o
  -5   6  15          1.86          1.32         2.03 o
  -4   6  15         74.45         72.89         2.83 o
  -3   6  15         10.97         18.31         2.11 o
  -2   6  15         12.16         13.21         2.35 o
  -1   6  15         44.96         43.68         3.58 o
   0   6  15          0.32          6.61         2.39 o
   1   6  15          1.67          2.18         2.21 o
   2   6  15          8.80         14.15         2.34 o
   3   6  15          3.84          3.54         2.84 o
   4   6  15         21.60         19.05         2.39 o
   5   6  15         84.19         86.76         5.76 o
   6   6  15          3.36          3.25         3.95 o
   7   6  15          2.14          0.42         3.80 o
   8   6  15          6.34         -3.25         6.98 o
  -9   7  15          0.01         -0.94         5.27 o
  -8   7  15          0.19         -4.15         4.15 o
  -7   7  15          3.20          5.35         3.54 o
  -6   7  15          1.83          2.15         3.02 o
  -5   7  15          1.55          1.90         3.19 o
  -4   7  15          4.89          2.36         3.13 o
  -3   7  15          0.64          2.20         4.28 o
  -2   7  15          0.02         -2.14         2.14 o
  -1   7  15         56.50         70.75         4.32 o
   0   7  15         32.10         45.05         4.04 o
   1   7  15          0.28          2.27         3.43 o
   2   7  15          0.01          0.06         3.79 o
   3   7  15          0.10          1.32         6.96 o
   4   7  15        144.47        150.50        10.79 o
   5   7  15         32.80         27.06         6.58 o
  -4   8  15          2.23         16.24         7.70 o
  -3   8  15          0.65         -4.04         8.26 o
  -2   8  15         10.35          4.27         5.33 o
  -1   8  15          6.68         13.39         5.36 o
   0   8  15          0.01         -6.84         8.45 o
 -18   0  16          2.02         -1.42         7.22 o
 -17   0  16          2.58          1.30         4.06 o
 -16   0  16         13.74          9.20         5.58 o
 -15   0  16         91.26         95.60         8.97 o
 -14   0  16          7.78          6.02         3.06 o
 -13   0  16          0.56          3.56         2.71 o
 -12   0  16          0.90          3.08         2.35 o
 -11   0  16        211.46        189.00         5.02 o
 -10   0  16        196.23        194.31         6.74 o
  -9   0  16        200.81        194.66         7.51 o
  -8   0  16         31.96         38.45         3.05 o
  -7   0  16       1521.30       1568.73        41.47 o
  -6   0  16       1165.94       1035.06        28.84 o
  -5   0  16        310.08        292.16         7.61 o
  -4   0  16        424.77        361.06         8.96 o
  -3   0  16        111.44        101.03         4.89 o
  -2   0  16        289.73        329.06         6.94 o
  -1   0  16        152.28        180.93         5.38 o
   0   0  16          0.64         13.64         3.47 o
   1   0  16          1.26          0.13         3.25 o
   2   0  16       1809.01       1964.43        37.91 o
   3   0  16        675.25        723.65        20.95 o
   4   0  16        451.10        526.35        14.19 o
   5   0  16         14.53          8.14         3.66 o
   6   0  16         30.75         24.86         4.21 o
   7   0  16         92.23         98.27         8.65 o
   8   0  16         10.51         15.45         4.44 o
   9   0  16         37.15         35.40        13.95 o
  10   0  16         91.75        101.67        11.62 o
  11   0  16         45.03         33.76         7.54 o
  12   0  16          0.02          4.39         3.69 o
  13   0  16         12.00         14.34         3.42 o
  14   0  16          9.10         11.02         5.84 o
 -18   1  16          1.35          3.02         5.09 o
 -17   1  16          0.15          1.28         3.25 o
 -16   1  16          0.03          1.63         2.78 o
 -15   1  16          6.63          8.15         2.73 o
 -14   1  16         10.03          6.49         1.92 o
 -13   1  16         21.52         16.48         1.94 o
 -12   1  16         40.66         49.92         3.72 o
 -11   1  16         86.68         90.02         3.11 o
 -10   1  16        187.84        204.35         4.50 o
  -9   1  16        665.16        680.58        13.60 o
  -8   1  16        110.09         83.93         4.00 o
  -7   1  16        183.48        220.38         6.56 o
  -6   1  16          9.14         13.30         2.42 o
  -5   1  16        291.32        252.13         6.11 o
  -4   1  16        838.14        843.67        13.59 o
  -3   1  16        403.12        473.35        12.62 o
  -2   1  16        144.47        190.84         5.20 o
  -1   1  16         33.65         29.31         2.53 o
   0   1  16        834.77        860.14        14.90 o
   1   1  16        552.95        557.31        10.71 o
   2   1  16          0.56          2.83         3.01 o
   3   1  16         10.25          5.68         2.34 o
   4   1  16         31.73         44.61         3.41 o
   5   1  16         49.04         52.80         3.07 o
   6   1  16          4.58          4.75         2.42 o
   7   1  16        309.04        333.53         7.28 o
   8   1  16         11.64         21.23         2.47 o
   9   1  16        466.89        481.24         8.16 o
  10   1  16         26.65         28.95         1.94 o
  11   1  16         92.35         79.36         4.16 o
  12   1  16          0.85          2.24         4.74 o
  13   1  16          2.84          6.95         3.77 o
  14   1  16          8.17         10.97         4.72 o
 -19   2  16         14.45          8.33         9.15 o
 -18   2  16          0.25         -4.23         8.93 o
 -17   2  16          0.04          3.16         4.08 o
 -16   2  16          6.18          6.62         2.87 o
 -15   2  16          7.34          3.94         2.79 o
 -14   2  16         11.64         13.10         2.06 o
 -13   2  16        165.25        155.00         6.27 o
 -12   2  16        168.79        197.72         5.56 o
 -11   2  16        134.17        148.18         4.60 o
 -10   2  16         45.53         45.84         2.89 o
  -9   2  16         11.14          8.69         2.22 o
  -8   2  16         35.45         33.18         2.29 o
  -7   2  16         33.84         29.55         2.92 o
  -6   2  16         67.23         53.37         3.07 o
  -5   2  16        176.86        174.79         3.61 o
  -4   2  16         21.45         16.55         2.23 o
  -3   2  16         36.55         30.84         2.37 o
  -2   2  16        867.82        849.67        11.41 o
  -1   2  16        168.15        186.90         5.26 o
   0   2  16        141.49        140.08         3.63 o
   1   2  16         67.00         66.72         2.76 o
   2   2  16         66.00         68.12         2.73 o
   3   2  16          3.45          3.29         1.97 o
   4   2  16        132.12        132.55         3.83 o
   5   2  16        192.64        202.96         5.55 o
   6   2  16        179.80        160.92         3.90 o
   7   2  16         62.41         53.36         3.75 o
   8   2  16         43.88         38.92         3.95 o
   9   2  16          0.26          0.23         3.71 o
  10   2  16          4.38         12.42         8.08 o
  11   2  16          3.25         -2.49         5.88 o
  12   2  16         25.17         34.27        13.05 o
  13   2  16          1.17         -1.71         4.99 o
  14   2  16          0.87          0.34         5.25 o
  15   2  16          4.10         -1.78        10.00 o
 -17   3  16          4.28          3.04         8.97 o
 -16   3  16          0.23         -1.45         4.06 o
 -15   3  16          7.31          7.32         2.65 o
 -14   3  16          7.61          8.85         2.85 o
 -13   3  16         12.51         20.34         2.95 o
 -12   3  16        218.42        197.77         6.59 o
 -11   3  16          6.26          7.70         2.61 o
 -10   3  16         14.17         13.99         2.38 o
  -9   3  16          0.96         -1.14         2.35 o
  -8   3  16          1.66         -1.54         2.86 o
  -7   3  16        378.11        352.53         5.86 o
  -6   3  16          2.35          3.19         2.38 o
  -5   3  16        274.25        271.55         5.11 o
  -4   3  16        453.17        450.76         7.76 o
  -3   3  16          9.00         17.69         1.99 o
  -2   3  16          0.01          3.20         2.09 o
  -1   3  16          0.32          2.53         1.93 o
   0   3  16        654.18        642.67         7.09 o
   1   3  16        134.95        148.26         3.61 o
   2   3  16        128.97        122.97         3.62 o
   3   3  16         99.40        109.41         5.37 o
   4   3  16         34.86         41.52         2.49 o
   5   3  16         64.20         52.97         3.45 o
   6   3  16        373.03        366.29         8.47 o
   7   3  16         22.94         17.24         3.77 o
   8   3  16         20.99          7.22         4.61 o
   9   3  16         25.80         26.99         3.91 o
  10   3  16          7.62          5.04         8.68 o
  11   3  16         67.45         52.02        10.20 o
  12   3  16          3.27          7.93         8.12 o
  13   3  16          4.08         -0.98         5.69 o
  14   3  16          0.05         -5.03         7.86 o
  15   3  16          0.00         -4.14         7.42 o
 -15   4  16         57.14         60.44         7.54 o
 -14   4  16          6.88         10.66         4.08 o
 -13   4  16          2.42          4.87         4.18 o
 -12   4  16          2.58          0.15         3.64 o
 -11   4  16          2.17          3.33         2.95 o
 -10   4  16          0.48          0.42         2.76 o
  -9   4  16         31.13         35.30         3.35 o
  -8   4  16          0.34          1.79         2.17 o
  -7   4  16         54.04         55.60         2.53 o
  -6   4  16          0.34         -0.34         1.96 o
  -5   4  16        166.12        151.40         3.50 o
  -4   4  16          5.69          5.32         1.72 o
  -3   4  16          0.48          2.22         1.75 o
  -2   4  16         24.21         24.78         2.00 o
  -1   4  16        399.69        394.25         5.49 o
   0   4  16         98.69         88.65         3.04 o
   1   4  16        458.29        451.43         5.74 o
   2   4  16         85.17         86.49         2.73 o
   3   4  16        662.86        634.38         8.58 o
   4   4  16          8.81          8.83         2.50 o
   5   4  16          0.24         -1.54         2.45 o
   6   4  16         29.54         37.75         3.04 o
   7   4  16          4.13          4.80         2.99 o
   8   4  16         83.14         77.79         4.43 o
   9   4  16         22.87         24.20         3.37 o
  10   4  16         39.45         31.88        14.71 o
  11   4  16          6.55         16.22         7.96 o
  13   4  16          5.02         -6.02         8.89 o
  14   4  16          0.41         -5.90         8.76 o
 -13   5  16         68.53         85.59        12.31 o
 -12   5  16         18.97         25.00         4.39 o
 -11   5  16         20.13         25.46         4.63 o
 -10   5  16         82.58         80.59        17.25 o
  -9   5  16          3.55          4.49         1.93 o
  -8   5  16          0.58         -1.98         1.98 o
  -7   5  16          0.03          1.42         1.94 o
  -6   5  16         25.63         33.95         2.29 o
  -5   5  16          5.90         10.92         1.76 o
  -4   5  16         60.91         55.53         2.47 o
  -3   5  16         85.02         77.53         2.97 o
  -2   5  16          6.08          5.75         2.09 o
  -1   5  16         47.70         54.80         2.67 o
   0   5  16          9.83         13.72         2.22 o
   1   5  16         51.34         59.09         2.76 o
   2   5  16          2.82          2.21         1.96 o
   3   5  16          0.08         -1.05         1.90 o
   4   5  16          9.83         11.95         2.54 o
   5   5  16          0.05          0.86         3.04 o
   6   5  16         10.65         11.55         3.22 o
   7   5  16         28.24         28.89         3.80 o
   8   5  16          0.01          0.84         3.29 o
   9   5  16          0.14          7.55         3.55 o
 -12   6  16          4.00         -1.36         7.08 o
 -11   6  16          0.21          0.99         4.66 o
 -10   6  16          0.06         -0.02         3.80 o
  -9   6  16          2.12          2.09         3.57 o
  -8   6  16          1.37          3.11         2.92 o
  -7   6  16          0.52          3.46         2.65 o
  -6   6  16         17.22         19.82         2.61 o
  -5   6  16         10.83          7.92         2.22 o
  -4   6  16         12.97         13.37         2.05 o
  -3   6  16          3.44          2.92         1.84 o
  -2   6  16         50.01         41.26         2.87 o
  -1   6  16          9.52         10.16         2.39 o
   0   6  16          2.45          4.51         2.31 o
   1   6  16         13.78         15.62         2.81 o
   2   6  16          2.04          1.86         2.33 o
   3   6  16          2.59         -0.81         2.79 o
   4   6  16          4.82          1.94         3.30 o
   5   6  16          0.74         -1.32         3.80 o
   6   6  16          1.05          2.09         4.20 o
   7   6  16          0.83          0.98         3.89 o
  -8   7  16          1.22          3.29         3.96 o
  -7   7  16          6.34          4.72         4.00 o
  -6   7  16          1.49          1.53         3.64 o
  -5   7  16          2.75          3.62         3.66 o
  -4   7  16          3.66          3.06         3.29 o
  -3   7  16          4.11          0.67         3.32 o
  -2   7  16          0.53         -1.48         3.06 o
  -1   7  16         47.69         58.26         5.66 o
   0   7  16         17.65         25.41         4.49 o
   1   7  16         42.10         51.48         4.24 o
   2   7  16         41.90         52.48         4.66 o
   3   7  16          2.25         -2.71         7.04 o
   4   7  16         51.60         57.62         8.29 o
   5   7  16         11.46          6.66         6.24 o
  -4   8  16         16.19         16.36         7.34 o
  -3   8  16          4.72          7.58         5.65 o
  -2   8  16          0.02          2.55         5.56 o
  -1   8  16          0.28          3.37         5.18 o
   0   8  16          0.08         -4.31         8.66 o
   1   8  16          3.89         -6.50         8.53 o
 -18   1  17         12.43          1.68         8.31 o
 -17   1  17          5.91          5.82         3.69 o
 -16   1  17          0.52          1.27         2.36 o
 -15   1  17         22.13         24.33         2.34 o
 -14   1  17          0.53          0.69         1.91 o
 -13   1  17          1.87          1.81         1.61 o
 -12   1  17         12.75          9.89         1.51 o
 -11   1  17        315.27        296.12         5.72 o
 -10   1  17          1.84          4.12         2.36 o
  -9   1  17          0.11          0.75         2.24 o
  -8   1  17         41.43         43.67         2.46 o
  -7   1  17        322.72        315.69         7.02 o
  -6   1  17        137.64        143.65         6.07 o
  -5   1  17          1.77          0.48         2.24 o
  -4   1  17        128.99        126.16         2.91 o
  -3   1  17         71.70         69.47         3.34 o
  -2   1  17         26.34         31.71         2.93 o
  -1   1  17          4.67          5.12         2.22 o
   0   1  17        591.23        550.63        10.84 o
   1   1  17         50.43         66.24         3.63 o
   2   1  17          3.00          2.26         2.94 o
   3   1  17        254.56        250.30         6.97 o
   4   1  17        103.90        108.35         4.35 o
   5   1  17          7.38         12.90         2.89 o
   6   1  17          7.10          7.30         2.48 o
   7   1  17        713.89        749.52        11.16 o
   8   1  17         74.19         78.55         3.77 o
   9   1  17        209.24        225.76         7.45 o
  10   1  17          1.47          2.60         1.75 o
  11   1  17          3.97          6.51         1.94 o
  12   1  17         19.73         16.93         4.15 o
  13   1  17         17.49         22.28         4.31 o
  14   1  17          8.92          9.15         5.02 o
  15   1  17          9.37          9.67        10.32 o
 -19   2  17          3.87          4.72         8.97 o
 -18   2  17          0.79         -5.66         9.09 o
 -17   2  17          0.90         -4.76         4.76 o
 -16   2  17          0.33          0.27         1.86 o
 -15   2  17         35.79         28.97         2.21 o
 -14   2  17         11.77         15.29         2.94 o
 -13   2  17        128.87        129.30         4.38 o
 -12   2  17          1.11          5.59         2.47 o
 -11   2  17        649.57        682.38        12.08 o
 -10   2  17         13.30         13.45         2.73 o
  -9   2  17         45.41         35.61         3.00 o
  -8   2  17         68.13         88.13         3.00 o
  -7   2  17          0.23          1.86         2.48 o
  -6   2  17         91.04         92.88         3.52 o
  -5   2  17          0.03          2.36         2.03 o
  -4   2  17         74.69         64.45         2.91 o
  -3   2  17         24.86         18.05         2.27 o
  -2   2  17        409.92        418.72         7.90 o
  -1   2  17         58.05         65.28         3.39 o
   0   2  17         25.07         39.57         2.51 o
   1   2  17         53.90         60.33         2.72 o
   2   2  17        460.43        453.03         7.81 o
   3   2  17          1.76         -0.99         2.24 o
   4   2  17          4.27          3.54         2.13 o
   5   2  17          0.02          1.67         2.05 o
   6   2  17         40.03         47.70         3.99 o
   7   2  17        208.82        175.09         4.14 o
   8   2  17          4.97          6.17         1.37 o
   9   2  17          7.80          7.30         3.75 o
  10   2  17         21.84         25.64        13.63 o
  11   2  17          6.42          9.11         6.09 o
  12   2  17          3.26          8.46         6.78 o
  13   2  17          1.69          1.14         6.69 o
  14   2  17          1.79         -0.04         5.41 o
 -17   3  17          0.01         -1.03         9.36 o
 -16   3  17         21.66         29.21         6.15 o
 -15   3  17          0.77          1.13         3.40 o
 -14   3  17         18.36         20.93         3.00 o
 -13   3  17         25.65         36.59         3.19 o
 -12   3  17          0.00          3.66         3.04 o
 -11   3  17         11.55         10.31         2.74 o
 -10   3  17          5.24          5.66         2.37 o
  -9   3  17          1.56          1.15         2.46 o
  -8   3  17        212.59        237.98         5.13 o
  -7   3  17        158.34        170.54         4.34 o
  -6   3  17         29.97         32.98         3.04 o
  -5   3  17        426.97        454.88         7.99 o
  -4   3  17        109.57         95.80         2.69 o
  -3   3  17         25.96         29.53         1.97 o
  -2   3  17        341.69        325.57         6.11 o
  -1   3  17         49.15         54.32         2.73 o
   0   3  17        310.29        281.99         6.27 o
   1   3  17         48.77         64.91         2.88 o
   2   3  17        584.09        571.33         9.08 o
   3   3  17          3.74          3.22         2.40 o
   4   3  17          0.41         -1.42         2.18 o
   5   3  17         67.56         57.80         4.14 o
   6   3  17          9.93          8.08         3.45 o
   7   3  17        223.81        199.65         6.60 o
   8   3  17         23.45         17.67         4.99 o
   9   3  17         10.27         15.60         5.76 o
  10   3  17          9.48          9.08         6.03 o
  11   3  17          0.93          0.23         8.27 o
  12   3  17          0.80         -2.24         8.26 o
  13   3  17          0.01         -0.18         5.86 o
  14   3  17         12.88         13.69         8.06 o
 -15   4  17          3.05          5.36         7.41 o
 -14   4  17         66.30         67.44         6.93 o
 -13   4  17         25.13         25.91         4.20 o
 -12   4  17          3.52          5.86         3.35 o
 -11   4  17         16.21          9.24         2.67 o
 -10   4  17          7.55          5.72         2.72 o
  -9   4  17         52.62         52.02         3.87 o
  -8   4  17        130.18        122.56         3.59 o
  -7   4  17        100.33         89.94         3.35 o
  -6   4  17          7.19         14.20         2.13 o
  -5   4  17         63.34         58.58         2.63 o
  -4   4  17          0.22          2.16         1.66 o
  -3   4  17         11.94         15.14         1.93 o
  -2   4  17         24.69         31.84         2.14 o
  -1   4  17        492.72        487.32         6.37 o
   0   4  17          2.80          5.97         2.23 o
   1   4  17        489.73        475.36         6.02 o
   2   4  17         76.28         79.40         2.65 o
   3   4  17          7.65         14.22         2.65 o
   4   4  17         57.63         62.88         3.16 o
   5   4  17          5.24          3.72         3.02 o
   6   4  17         56.19         56.24         3.15 o
   7   4  17         19.76         24.56         3.48 o
   8   4  17          2.44          2.09         3.33 o
   9   4  17         42.74         26.24         4.82 o
  10   4  17          5.55          6.75         3.97 o
  11   4  17         13.26         10.85         7.97 o
  13   4  17          0.02         -2.60         8.89 o
 -13   5  17         21.73         31.45        10.94 o
 -12   5  17         13.58         22.79         6.13 o
 -11   5  17          0.18          1.22         4.56 o
 -10   5  17         31.65         31.89         3.00 o
  -9   5  17         14.73         12.01         2.31 o
  -8   5  17         20.91         15.66         2.26 o
  -7   5  17         77.25         61.10         2.68 o
  -6   5  17         76.23         72.90         2.68 o
  -5   5  17         30.10         32.35         2.19 o
  -4   5  17         13.75          7.72         2.02 o
  -3   5  17         24.43         19.08         2.27 o
  -2   5  17         19.93         21.46         2.82 o
  -1   5  17          4.71          5.78         2.12 o
   0   5  17        107.25        105.24         3.34 o
   1   5  17          5.07          2.20         2.12 o
   2   5  17          0.07          1.89         2.01 o
   3   5  17         12.19         10.73         2.10 o
   4   5  17         11.88         15.63         3.67 o
   5   5  17          0.89         -0.86         3.17 o
   6   5  17         30.10         26.24         3.45 o
   7   5  17          0.82          5.00         3.35 o
   8   5  17         64.85         68.10         6.32 o
   9   5  17          4.27         16.88         7.09 o
 -12   6  17          1.48         -2.66         5.07 o
 -11   6  17          0.37          2.71         4.69 o
 -10   6  17          1.63          6.98         4.13 o
  -9   6  17          7.82          3.36         3.43 o
  -8   6  17          4.01          2.79         3.15 o
  -7   6  17          1.39          2.48         2.38 o
  -6   6  17         47.59         50.28         3.92 o
  -5   6  17        160.82        158.40         9.40 o
  -4   6  17          1.91          5.97         2.03 o
  -3   6  17         21.18         17.29         2.54 o
  -2   6  17          0.57          0.21         2.39 o
  -1   6  17         78.21         83.60         3.91 o
   0   6  17          3.28          3.56         2.39 o
   1   6  17         26.08         27.40         2.64 o
   2   6  17          0.79          2.37         2.32 o
   3   6  17          1.89          4.24         2.94 o
   4   6  17          5.14          4.07         4.52 o
   5   6  17         88.92         76.00         5.17 o
   6   6  17         20.26         23.22         4.64 o
   7   6  17         21.10         15.93         4.44 o
  -7   7  17          0.87          2.10         4.23 o
  -6   7  17          0.09          1.07         3.71 o
  -5   7  17          3.33          5.08         3.58 o
  -4   7  17          4.39          9.07         4.58 o
  -3   7  17         22.09         25.66         4.24 o
  -2   7  17         25.17         26.46         3.45 o
  -1   7  17         18.91         20.01         3.38 o
   0   7  17         75.67         86.52         6.17 o
   1   7  17         14.61         22.14         8.63 o
   2   7  17          2.25          0.74         7.02 o
   3   7  17          0.09          5.53         6.88 o
   4   7  17         16.45         12.06         7.06 o
  -3   8  17          2.52         12.04         7.21 o
  -2   8  17         10.97         11.46         5.76 o
  -1   8  17          1.97          2.76         8.82 o
   0   8  17          8.84         10.47         8.52 o
   1   8  17         22.93         14.79         8.67 o
 -18   0  18         24.98         32.57         8.60 o
 -17   0  18         40.32         32.11         8.09 o
 -16   0  18          4.70          7.83         3.95 o
 -15   0  18          4.94          2.87         3.81 o
 -14   0  18         26.87         30.52         3.27 o
 -13   0  18         50.58         50.90         3.44 o
 -12   0  18         12.17         14.21         4.17 o
 -11   0  18         13.63          6.98         2.30 o
 -10   0  18         10.81         13.62         4.19 o
  -9   0  18        296.84        290.20        11.20 o
  -8   0  18        634.00        640.92        20.31 o
  -7   0  18          0.92          7.11         4.07 o
  -6   0  18        209.67        262.78         8.33 o
  -5   0  18        453.19        464.07        25.38 o
  -4   0  18         29.66         30.15         3.05 o
  -3   0  18          0.82          3.05         2.26 o
  -2   0  18         26.49         40.28         2.92 o
  -1   0  18         99.51         80.36         4.02 o
   0   0  18        643.02        746.69        13.80 o
   1   0  18        271.68        292.34        10.08 o
   2   0  18        402.44        422.21        12.39 o
   3   0  18          1.99         11.02         5.94 o
   4   0  18        797.41        918.25        42.53 o
   5   0  18          8.94          6.22         4.97 o
   6   0  18         73.21         67.71         7.65 o
   7   0  18         12.34         11.37         4.12 o
   8   0  18          9.35         -0.50         4.36 o
   9   0  18          0.36         20.75         8.98 o
  10   0  18          3.67         10.13         7.46 o
  11   0  18          2.83         -0.89         8.76 o
  12   0  18          0.09         -0.61         3.43 o
  13   0  18          7.27          5.82        10.24 o
  14   0  18         22.14         24.36        10.42 o
 -18   1  18         26.36         30.98         9.35 o
 -17   1  18          0.45         -0.95         3.70 o
 -16   1  18         10.62          7.99         2.47 o
 -15   1  18          8.91          8.80         2.45 o
 -14   1  18          0.95          1.14         1.82 o
 -13   1  18        119.60         99.62         5.31 o
 -12   1  18         54.21         64.91         2.87 o
 -11   1  18          6.16          3.11         2.17 o
 -10   1  18         14.50         20.49         2.48 o
  -9   1  18          1.53         -0.60         2.25 o
  -8   1  18         64.81         57.43         2.82 o
  -7   1  18         13.18         19.18         3.03 o
  -6   1  18         99.46        121.78        10.18 o
  -5   1  18         46.28         60.32         3.66 o
  -4   1  18         23.46         34.45         3.02 o
  -3   1  18         57.68         42.78         3.07 o
  -2   1  18         11.95          9.96         2.79 o
  -1   1  18         57.63         45.71         3.05 o
   0   1  18         42.87         48.24         3.41 o
   1   1  18        566.78        533.30        11.48 o
   2   1  18         33.93         30.64         3.27 o
   3   1  18          2.75         -0.44         2.78 o
   4   1  18          1.92          2.04         2.81 o
   5   1  18          9.61         12.63         2.61 o
   6   1  18          1.22          5.83         3.75 o
   7   1  18        367.00        386.33         6.73 o
   8   1  18         66.31         71.69         4.27 o
   9   1  18        228.99        254.58        12.47 o
  10   1  18          0.47          3.56         2.27 o
  11   1  18         11.24          8.07         2.43 o
  12   1  18          7.49          1.01         4.17 o
  13   1  18          3.64          9.71         4.78 o
  14   1  18          0.93        -10.01        10.01 o
  15   1  18          5.65         -7.91        10.63 o
 -18   2  18          3.56          8.68         8.94 o
 -17   2  18         11.21         16.14         4.39 o
 -16   2  18          0.05         -1.54         4.00 o
 -15   2  18          0.79          3.22         3.56 o
 -14   2  18         26.28         30.08         3.18 o
 -13   2  18        131.69        142.49         5.02 o
 -12   2  18          3.34         10.35         2.78 o
 -11   2  18        969.50        917.14        12.14 o
 -10   2  18        656.45        637.38         9.21 o
  -9   2  18         99.43         99.92         4.04 o
  -8   2  18          0.50          2.54         2.50 o
  -7   2  18          9.04         16.38         3.08 o
  -6   2  18         33.55         51.72         2.40 o
  -5   2  18         17.70         31.04         2.96 o
  -4   2  18        205.26        176.66         2.92 o
  -3   2  18        232.18        230.88         5.40 o
  -2   2  18         90.11         92.98         3.95 o
  -1   2  18         68.79         84.58         5.89 o
   0   2  18        133.12        150.43         3.87 o
   1   2  18        352.72        349.41         6.00 o
   2   2  18         12.32         15.07         2.40 o
   3   2  18          3.98          2.54         2.27 o
   4   2  18        140.83        150.42         7.08 o
   5   2  18         39.45         39.78         3.95 o
   6   2  18        170.35        181.71         5.07 o
   7   2  18         21.31         12.53         2.54 o
   8   2  18        268.73        242.77         4.88 o
   9   2  18          0.00          8.69         6.06 o
  10   2  18          1.06          7.17         5.87 o
  11   2  18         21.91         31.75         6.81 o
  12   2  18          4.19          3.56         6.20 o
  13   2  18          4.87          1.85         5.43 o
  14   2  18          7.06          5.67         5.44 o
 -17   3  18         15.05         18.85         9.82 o
 -16   3  18         20.66         18.61         6.35 o
 -15   3  18          0.00          4.48         4.48 o
 -14   3  18         18.53         28.09         3.28 o
 -13   3  18          3.42          6.19         3.57 o
 -12   3  18         27.81         18.37         3.09 o
 -11   3  18          0.00         -1.43         2.55 o
 -10   3  18         21.42         17.74         2.51 o
  -9   3  18          2.92          5.93         2.55 o
  -8   3  18        191.23        177.13         4.00 o
  -7   3  18         50.36         49.69         3.10 o
  -6   3  18          0.00          4.01         3.12 o
  -5   3  18       1159.56       1144.73        15.95 o
  -4   3  18         87.52         86.78         3.36 o
  -3   3  18          8.53         10.08         1.87 o
  -2   3  18         41.83         42.79         4.47 o
  -1   3  18          6.35          5.88         2.50 o
   0   3  18        263.71        272.80         5.01 o
   1   3  18        547.53        584.23         7.98 o
   2   3  18        162.03        181.61         4.24 o
   3   3  18        115.18        135.56         3.69 o
   4   3  18          1.69          0.10         2.14 o
   5   3  18          5.26          4.07         2.24 o
   6   3  18         18.60         17.06         2.23 o
   7   3  18         25.21         19.13         4.04 o
   8   3  18         49.41         36.64         5.12 o
   9   3  18         15.95         10.34         6.10 o
  10   3  18         21.03         23.86        14.75 o
  11   3  18          8.97         12.74         6.71 o
  12   3  18          5.37         12.42         8.72 o
  13   3  18          8.44         11.38         6.11 o
  14   3  18          1.43         -7.71         7.71 o
 -15   4  18          1.03          3.29        10.32 o
 -14   4  18         10.39         11.81         8.86 o
 -13   4  18          0.88         -0.69         6.08 o
 -12   4  18          6.12          3.41         3.47 o
 -11   4  18          1.12          1.68         2.79 o
 -10   4  18          1.11          0.68         2.71 o
  -9   4  18          7.61          8.45         3.21 o
  -8   4  18          5.43          1.99         2.48 o
  -7   4  18        186.08        164.45         4.17 o
  -6   4  18          0.82          5.17         2.97 o
  -5   4  18         25.45         31.45         3.07 o
  -4   4  18         17.11         17.73         2.19 o
  -3   4  18          7.50          6.46         1.84 o
  -2   4  18        107.11        114.25         3.05 o
  -1   4  18        108.19        119.13         3.46 o
   0   4  18         11.34          8.93         2.26 o
   1   4  18        576.13        530.45         6.54 o
   2   4  18          3.18          8.66         2.30 o
   3   4  18        686.60        714.78         9.47 o
   4   4  18         50.25         55.36         3.20 o
   5   4  18          0.40          1.77         2.71 o
   6   4  18          2.45          6.27         2.72 o
   7   4  18          1.24          4.68         3.40 o
   8   4  18         68.98         66.23         6.03 o
   9   4  18         74.43         89.96         5.33 o
  10   4  18          0.16          1.34         4.07 o
  11   4  18         16.49         19.10         8.82 o
  13   4  18          7.64         15.75         9.42 o
 -12   5  18          6.57          6.94         6.06 o
 -11   5  18         17.05         14.70         3.71 o
 -10   5  18          1.98          1.04         2.21 o
  -9   5  18         15.17         11.20         2.43 o
  -8   5  18          2.58          0.57         2.24 o
  -7   5  18          1.58          5.22         2.20 o
  -6   5  18         18.74         20.10         2.43 o
  -5   5  18         11.15         12.64         2.25 o
  -4   5  18          4.98          5.21         1.95 o
  -3   5  18          0.16          0.71         1.95 o
  -2   5  18         41.50         33.20         2.38 o
  -1   5  18         33.67         31.82         2.47 o
   0   5  18         10.18          9.74         2.26 o
   1   5  18          1.29          4.46         2.21 o
   2   5  18         46.50         45.34         2.70 o
   3   5  18         18.86         25.12         2.69 o
   4   5  18         60.59         75.23         3.48 o
   5   5  18          0.16         -1.36         2.70 o
   6   5  18          1.04          0.03         3.34 o
   7   5  18          1.84          3.03         3.60 o
   8   5  18          4.68          3.04         6.21 o
 -13   6  18          1.01          4.80         8.01 o
 -12   6  18         12.85         13.65         7.48 o
 -11   6  18          9.18         14.09         5.08 o
 -10   6  18         11.44         11.06         4.25 o
  -9   6  18         12.43          9.25         3.43 o
  -8   6  18          0.13          0.75         3.00 o
  -7   6  18          1.21         -1.11         2.85 o
  -6   6  18          0.94          0.26         2.47 o
  -5   6  18          1.12         -0.10         2.38 o
  -4   6  18         61.39         65.87         2.79 o
  -3   6  18         54.33         46.48         2.82 o
  -2   6  18          6.56          6.77         2.44 o
  -1   6  18         20.39         18.75         2.51 o
   0   6  18          0.43          3.17         2.36 o
   1   6  18          0.63          1.66         2.40 o
   2   6  18          1.33          1.16         2.45 o
   3   6  18          3.68          0.55         2.45 o
   4   6  18          6.48          4.11         5.38 o
   5   6  18          0.57         -0.51         4.04 o
   6   6  18         45.52         44.87         5.47 o
  -7   7  18          0.01          2.81         7.13 o
  -6   7  18          0.05         -0.46         3.89 o
  -5   7  18         25.15         22.60         3.94 o
  -4   7  18         24.01         14.29         4.01 o
  -3   7  18         42.43         45.17         6.74 o
  -2   7  18         34.49         32.22         4.22 o
  -1   7  18          2.13          2.07         3.67 o
   0   7  18          7.68          5.04         3.66 o
   1   7  18         37.09         39.73         5.41 o
   2   7  18          0.16          3.79         8.16 o
   3   7  18          2.12         -2.13         7.39 o
   4   7  18          1.23         -1.30         7.07 o
  -3   8  18          1.48          3.14         7.21 o
  -2   8  18          3.66         -1.18         7.25 o
  -1   8  18          6.19          6.54         9.44 o
   0   8  18          9.09          5.31         8.89 o
   1   8  18         10.68          9.15         8.20 o
 -18   1  19         17.16         15.00         8.78 o
 -17   1  19          0.84          3.11         5.40 o
 -16   1  19          0.45          5.67         4.52 o
 -15   1  19          4.77          4.93         2.24 o
 -14   1  19         32.99         27.18         3.42 o
 -13   1  19          2.96          5.06         2.87 o
 -12   1  19         37.58         33.45         3.25 o
 -11   1  19         61.34         59.13         3.70 o
 -10   1  19          0.20         -1.56         2.24 o
  -9   1  19          2.92          5.13         2.39 o
  -8   1  19          0.01          2.50         2.46 o
  -7   1  19         15.74          8.13         3.84 o
  -6   1  19        548.66        542.32        13.64 o
  -5   1  19        506.50        511.69        11.89 o
  -4   1  19         87.46         89.41         2.91 o
  -3   1  19         33.55         29.37         2.31 o
  -2   1  19          6.94          3.93         2.64 o
  -1   1  19        585.40        559.42         9.63 o
   0   1  19        115.95        119.37         5.41 o
   1   1  19         64.52         53.06         3.74 o
   2   1  19         68.00         61.64         4.46 o
   3   1  19         10.60         10.59         3.04 o
   4   1  19          0.06          2.00         2.89 o
   5   1  19          6.43         13.56         2.79 o
   6   1  19          5.43          5.60         2.51 o
   7   1  19        267.72        250.29         5.79 o
   8   1  19          9.77          9.56         2.61 o
   9   1  19        444.94        447.09         9.64 o
  10   1  19         18.44         23.96         2.91 o
  11   1  19         25.53         23.24         1.83 o
  12   1  19          0.03         -7.22         7.22 o
  13   1  19         11.06          5.24         4.68 o
  14   1  19          0.86         11.68        10.52 o
 -18   2  19          0.57         -0.98         9.17 o
 -17   2  19          0.00          6.67         8.09 o
 -16   2  19          0.82         -1.97         3.61 o
 -15   2  19          1.13         -0.95         3.26 o
 -14   2  19         16.82         15.34         3.38 o
 -13   2  19         61.75         77.39         4.02 o
 -12   2  19          0.48          8.82         3.00 o
 -11   2  19        258.21        246.34         5.48 o
 -10   2  19         93.48         92.11         6.08 o
  -9   2  19        125.88        113.89         3.47 o
  -8   2  19          7.36         15.89         2.39 o
  -7   2  19        249.91        243.14         6.56 o
  -6   2  19         30.09         25.36         2.36 o
  -5   2  19         27.29         26.76         3.51 o
  -4   2  19          8.09          2.57         1.33 o
  -3   2  19          9.44          5.23         2.60 o
  -2   2  19        121.63        140.07         4.97 o
  -1   2  19         43.66         48.38         5.73 o
   0   2  19         86.78        109.55         4.59 o
   1   2  19         76.56         75.01         4.81 o
   2   2  19          0.93          1.91         2.41 o
   3   2  19         26.54         41.60         3.00 o
   4   2  19         50.31         50.84         3.68 o
   5   2  19        105.86        117.79         4.38 o
   6   2  19        227.03        214.60         5.91 o
   7   2  19         50.47         60.20         3.90 o
   8   2  19         12.77         20.69         3.84 o
   9   2  19         77.80         66.08        14.96 o
  10   2  19          9.64         25.59         6.79 o
  11   2  19          6.83         12.31         6.60 o
  12   2  19         15.91         18.34         8.80 o
  13   2  19          0.07          0.86         7.20 o
  14   2  19         13.29          6.44         9.92 o
 -16   3  19         19.20         20.65         5.96 o
 -15   3  19          3.13          1.54         4.11 o
 -14   3  19          0.69         -0.88         3.41 o
 -13   3  19          4.15          0.68         5.38 o
 -12   3  19          7.45          6.28         5.34 o
 -11   3  19         53.52         53.82         3.32 o
 -10   3  19         12.12         17.40         2.88 o
  -9   3  19          0.00         -2.15         2.42 o
  -8   3  19         27.48         21.58         2.28 o
  -7   3  19          0.28          7.98         3.49 o
  -6   3  19        117.19        124.50         5.68 o
  -5   3  19       1034.03        975.86        13.50 o
  -4   3  19         44.76         48.25         2.52 o
  -3   3  19        276.24        254.87         4.49 o
  -2   3  19         72.42         65.95         4.53 o
  -1   3  19         62.48         58.65         3.80 o
   0   3  19         80.16         61.06         2.99 o
   1   3  19         95.60        103.62         3.46 o
   2   3  19        361.17        347.02         5.90 o
   3   3  19        321.04        308.63         5.55 o
   4   3  19         56.43         56.87         2.91 o
   5   3  19         15.31         11.19         2.33 o
   6   3  19          2.07          3.61         2.31 o
   7   3  19         12.72         10.08         3.86 o
   8   3  19         55.63         54.96        11.28 o
   9   3  19         45.62         55.41         8.23 o
  10   3  19          0.45          3.69         6.52 o
  11   3  19          6.69         13.50         6.77 o
  12   3  19         15.21         24.16         9.85 o
  13   3  19          6.07          7.58         7.98 o
  14   3  19          0.28          2.93         7.69 o
 -14   4  19          4.34          4.36         8.73 o
 -13   4  19         11.40          6.30         9.59 o
 -12   4  19         25.75         28.62         4.41 o
 -11   4  19          6.56          6.77         3.39 o
 -10   4  19         13.43          8.17         2.49 o
  -9   4  19          0.33         -1.14         2.65 o
  -8   4  19          4.22          0.91         2.42 o
  -7   4  19         86.26         79.03         3.30 o
  -6   4  19         19.84         26.44         3.16 o
  -5   4  19          0.30          0.62         2.26 o
  -4   4  19          4.57          2.98         1.75 o
  -3   4  19         21.48         23.32         2.06 o
  -2   4  19          7.36         15.07         2.02 o
  -1   4  19         12.87         13.73         2.42 o
   0   4  19          0.07          1.90         2.23 o
   1   4  19        145.89        138.88         4.06 o
   2   4  19         36.99         34.62         2.57 o
   3   4  19        220.11        220.10         5.01 o
   4   4  19         13.84          8.98         2.71 o
   5   4  19         23.72         23.55         2.97 o
   6   4  19          2.13          6.28         2.75 o
   7   4  19          9.98          8.47         4.07 o
   8   4  19          0.32          9.79         5.15 o
   9   4  19          2.07         10.50         4.34 o
  10   4  19         13.80         18.34         8.58 o
 -12   5  19          4.07          3.22         4.77 o
 -11   5  19          2.50          2.31         2.52 o
 -10   5  19          5.02          2.07         2.39 o
  -9   5  19         34.02         29.43         2.76 o
  -8   5  19         24.69         20.15         2.78 o
  -7   5  19          9.77          8.77         2.29 o
  -6   5  19         28.62         24.02         2.31 o
  -5   5  19          8.19         11.92         2.44 o
  -4   5  19         12.73          6.58         2.00 o
  -3   5  19         20.03         19.48         2.39 o
  -2   5  19          6.89         10.47         2.12 o
  -1   5  19          0.04          2.79         2.24 o
   0   5  19         14.79         12.35         2.40 o
   1   5  19          3.18          3.27         2.35 o
   2   5  19         18.17         15.23         4.72 o
   3   5  19          3.40          4.06         2.65 o
   4   5  19         10.65         14.44         2.82 o
   5   5  19          2.83          4.01         2.84 o
   6   5  19         13.61         14.23         3.54 o
   7   5  19          7.92          0.95         4.44 o
   8   5  19          1.91         -5.77         5.95 o
 -14   6  19          1.20         -0.86         8.69 o
 -13   6  19          3.46          9.80         8.57 o
 -12   6  19         27.13         31.09         8.74 o
 -11   6  19          7.77          9.06         5.29 o
 -10   6  19          0.25          3.07         4.68 o
  -9   6  19          0.00         -1.60         3.52 o
  -8   6  19          0.56         -1.74         2.99 o
  -7   6  19          8.37          9.50         3.14 o
  -6   6  19         14.96         15.28         2.60 o
  -5   6  19          0.09         -1.92         2.53 o
  -4   6  19          0.43          1.62         2.15 o
  -3   6  19          0.03          2.32         2.70 o
  -2   6  19          0.31          1.08         2.39 o
  -1   6  19          4.90          4.99         2.36 o
   0   6  19          5.84          5.45         2.37 o
   1   6  19         10.51         10.51         2.54 o
   2   6  19          3.14          6.82         2.64 o
   3   6  19          0.91         -3.16         3.16 o
   4   6  19          5.54          7.07         4.14 o
   5   6  19         20.83         30.38         5.27 o
   6   6  19         16.76         31.33         7.01 o
  -6   7  19          0.21          3.36         7.63 o
  -5   7  19          0.77          2.96         3.89 o
  -4   7  19         37.49         27.68         4.30 o
  -3   7  19          9.08         13.31         3.96 o
  -2   7  19          0.55         -1.96         3.73 o
  -1   7  19          2.44          3.21         3.80 o
   0   7  19          7.69          8.96         3.78 o
   1   7  19         45.28         48.50         9.46 o
   2   7  19         73.81         65.90         9.97 o
   3   7  19          0.06         -0.72         7.37 o
  -3   8  19          0.07         -6.18         7.34 o
   0   8  19          3.62          5.38         9.15 o
   1   8  19         18.16          7.60         8.61 o
 -18   0  20          0.05          7.17         8.48 o
 -17   0  20         15.06         10.41         7.64 o
 -16   0  20         26.90         22.22         8.75 o
 -15   0  20          7.23          6.34         3.35 o
 -14   0  20         31.72         34.42         3.65 o
 -13   0  20          3.23          5.20         3.09 o
 -12   0  20          1.51          3.27         2.25 o
 -11   0  20          4.70          3.54         4.63 o
 -10   0  20         72.72         72.55         6.89 o
  -9   0  20        221.83        219.59         8.57 o
  -8   0  20        197.54        188.42         8.06 o
  -7   0  20        676.45        660.71        16.02 o
  -6   0  20        330.70        280.38        14.94 o
  -5   0  20        341.32        330.14         8.90 o
  -4   0  20        691.77        649.02        20.09 o
  -3   0  20         25.78         16.13         3.03 o
  -2   0  20        115.73        144.67         4.80 o
  -1   0  20          1.40          5.48         4.78 o
   0   0  20        107.07        103.43         5.97 o
   1   0  20        729.56        702.22        13.64 o
   2   0  20        270.08        256.35        13.40 o
   3   0  20         71.88         65.42         6.66 o
   4   0  20         73.05         80.68         7.38 o
   5   0  20          2.93         -0.04         4.75 o
   6   0  20          3.79          2.09         4.30 o
   7   0  20          8.30          4.08         4.71 o
   8   0  20         11.51          6.78         5.19 o
   9   0  20          2.19          8.45         5.82 o
  10   0  20         33.59         55.43        10.72 o
  11   0  20          0.29         -1.87         9.02 o
  12   0  20         48.73         55.40         6.55 o
  13   0  20          2.67          5.07        10.88 o
 -18   1  20          0.57          0.90         8.88 o
 -17   1  20          5.88         10.28         5.69 o
 -16   1  20          2.78          1.80         3.55 o
 -15   1  20         17.26          9.50         3.94 o
 -14   1  20         39.72         34.50         4.18 o
 -13   1  20          1.52          6.58         2.94 o
 -12   1  20         56.01         56.93         2.97 o
 -11   1  20         22.72         27.39         3.06 o
 -10   1  20        130.52        145.23         4.02 o
  -9   1  20          1.23          5.29         2.30 o
  -8   1  20         30.77         34.41         3.68 o
  -7   1  20        185.94        185.29         7.55 o
  -6   1  20          0.42          0.32         2.43 o
  -5   1  20         13.14         28.75         2.21 o
  -4   1  20          2.72          1.49         1.82 o
  -3   1  20         21.57         18.31         2.31 o
  -2   1  20         13.27         15.85         3.23 o
  -1   1  20         72.22         64.21         3.53 o
   0   1  20         74.32         71.28         3.55 o
   1   1  20         76.14         54.78         5.07 o
   2   1  20        144.24        158.76         6.76 o
   3   1  20        139.17        145.34         7.96 o
   4   1  20         10.71          7.07         2.97 o
   5   1  20          7.46          7.36         3.04 o
   6   1  20          0.05          0.86         2.49 o
   7   1  20          2.17          6.73         3.06 o
   8   1  20         18.18         18.85         4.69 o
   9   1  20        121.32        103.02         4.79 o
  10   1  20          2.30          3.21         3.00 o
  11   1  20         34.12         22.52         2.75 o
  12   1  20         12.48         24.91         7.41 o
  13   1  20         49.76         61.23        11.84 o
 -18   2  20         10.70         19.94         9.68 o
 -17   2  20          8.75         -1.97         8.65 o
 -16   2  20          0.25         -2.87         3.65 o
 -15   2  20          0.25          0.36         3.53 o
 -14   2  20          3.74          8.26         3.52 o
 -13   2  20         43.16         46.11         4.87 o
 -12   2  20         27.00         26.24         5.74 o
 -11   2  20         80.45         76.26         3.68 o
 -10   2  20         94.51        116.53         6.36 o
  -9   2  20        192.29        203.14         9.18 o
  -8   2  20         76.05         74.07         3.31 o
  -7   2  20        279.30        271.56         5.55 o
  -6   2  20         17.21         19.59         2.94 o
  -5   2  20         84.50         85.40         4.03 o
  -4   2  20         39.56         44.64         2.06 o
  -3   2  20         50.32         60.11         4.46 o
  -2   2  20          2.17          6.83         2.81 o
  -1   2  20         69.99         75.78         3.93 o
   0   2  20        260.49        286.31         6.18 o
   1   2  20         45.72         54.65         3.02 o
   2   2  20         73.72         83.09         3.33 o
   3   2  20        207.34        205.62         5.23 o
   4   2  20        221.98        239.53         6.44 o
   5   2  20         57.82         60.27         3.26 o
   6   2  20          0.14          3.15         3.38 o
   7   2  20         37.51         41.65         5.74 o
   8   2  20        302.70        288.30         6.57 o
   9   2  20          0.78          9.43         6.23 o
  10   2  20          8.71         11.27         7.96 o
  11   2  20          6.07          8.55         6.44 o
  12   2  20          0.11         10.48         9.69 o
  13   2  20          0.06         -6.43         6.43 o
  14   2  20          1.72        -10.79        10.79 o
 -16   3  20          3.29         -2.10         5.61 o
 -15   3  20          0.02         -0.33         4.54 o
 -14   3  20          4.10          4.02         3.56 o
 -13   3  20          2.17          5.42         5.26 o
 -12   3  20          4.95          2.58         5.11 o
 -11   3  20         22.17         20.63         2.95 o
 -10   3  20          3.74          4.71         2.67 o
  -9   3  20          1.31          2.56         2.30 o
  -8   3  20         10.61         14.12         2.22 o
  -7   3  20         14.74         13.69         2.86 o
  -6   3  20         80.21         65.82         3.80 o
  -5   3  20        493.23        449.95         7.99 o
  -4   3  20        213.39        197.08         5.87 o
  -3   3  20        481.93        512.73         6.99 o
  -2   3  20        408.16        396.38         8.83 o
  -1   3  20        124.52        132.36         6.29 o
   0   3  20        595.41        594.19         8.25 o
   1   3  20         38.47         37.65         2.79 o
   2   3  20        226.39        203.94         4.57 o
   3   3  20         11.46         14.54         2.46 o
   4   3  20         48.20         43.71         2.82 o
   5   3  20          6.81         10.04         3.00 o
   6   3  20         38.95         31.89         2.97 o
   7   3  20          0.19         -1.64         5.88 o
   8   3  20         19.86         24.11        10.44 o
   9   3  20          8.08         21.01         6.48 o
  10   3  20          1.11          3.46         6.44 o
  11   3  20          1.18          3.18         9.03 o
  12   3  20          0.82         -9.61         9.61 o
  13   3  20          6.32          1.53         8.31 o
 -14   4  20          3.74          2.21         9.92 o
 -13   4  20         10.99         16.29         6.09 o
 -12   4  20          0.45          1.18         4.24 o
 -11   4  20          7.96          6.41         3.16 o
 -10   4  20          0.03         -0.81         2.82 o
  -9   4  20         22.61         19.81         2.88 o
  -8   4  20         32.71         34.96         3.16 o
  -7   4  20         99.80         97.85         3.59 o
  -6   4  20         64.12         73.26         4.09 o
  -5   4  20        106.01         90.65         3.91 o
  -4   4  20          0.04          1.85         1.77 o
  -3   4  20         43.91         47.16         2.38 o
  -2   4  20         22.28         24.12         3.01 o
  -1   4  20          0.75          6.30         2.38 o
   0   4  20         17.05         16.41         2.45 o
   1   4  20          8.14          8.68         2.38 o
   2   4  20         35.72         31.58         2.64 o
   3   4  20         23.76         25.39         2.53 o
   4   4  20          2.42          5.56         2.75 o
   5   4  20          2.28          1.17         2.80 o
   6   4  20          3.16          7.12         3.74 o
   7   4  20         28.64         33.10         4.81 o
   8   4  20          0.03          1.13         4.86 o
   9   4  20          9.88         10.84         5.04 o
  10   4  20          7.90          5.88         8.75 o
 -13   5  20          5.61          8.73         8.41 o
 -12   5  20          0.55          1.27         5.41 o
 -11   5  20          3.19          9.44         2.71 o
 -10   5  20          1.21          4.83         2.46 o
  -9   5  20          1.96          1.22         2.56 o
  -8   5  20          3.02          3.28         2.98 o
  -7   5  20          8.41          5.72         2.43 o
  -6   5  20          5.18          6.35         2.36 o
  -5   5  20         17.04         15.04         2.69 o
  -4   5  20          2.84          2.23         2.06 o
  -3   5  20         22.53         23.60         2.27 o
  -2   5  20          0.79         -0.72         2.10 o
  -1   5  20          6.42          7.37         2.17 o
   0   5  20         91.23         86.69         3.32 o
   1   5  20          6.62          8.60         2.96 o
   2   5  20          2.75          3.90         3.31 o
   3   5  20          7.93          8.36         2.71 o
   4   5  20          0.12         -2.82         2.82 o
   5   5  20         13.34         13.86         2.98 o
   6   5  20          2.84         -0.15         3.94 o
   7   5  20          1.06         -5.40         5.40 o
 -14   6  20          0.92         -7.86         9.36 o
 -13   6  20          7.22          7.51         8.51 o
 -12   6  20          0.00         -6.37         7.72 o
 -11   6  20          1.07          0.76         7.36 o
 -10   6  20          0.26          5.30         4.88 o
  -9   6  20          5.99          5.88         3.49 o
  -8   6  20          4.54          3.81         3.12 o
  -7   6  20         11.90          7.32         2.62 o
  -6   6  20          0.58         -1.56         2.65 o
  -5   6  20         12.36          1.42         2.62 o
  -4   6  20          0.20         -1.01         2.46 o
  -3   6  20         62.63         65.31         4.27 o
  -2   6  20         30.91         27.74         3.34 o
  -1   6  20         11.14         14.38         2.88 o
   0   6  20          0.11         -2.42         2.45 o
   1   6  20          3.52          2.90         2.58 o
   2   6  20          2.91          4.02         2.61 o
   3   6  20          0.67         -2.51         3.40 o
   4   6  20          0.14         -2.05         4.79 o
   5   6  20          0.35         -1.86         6.57 o
  -6   7  20          3.80          9.97         7.38 o
  -5   7  20          0.53         -7.05         7.45 o
  -4   7  20          3.74          5.65         5.75 o
  -3   7  20         37.46         63.00        27.86 o
  -2   7  20         18.45         13.02         5.79 o
  -1   7  20          9.73         18.20         5.50 o
   0   7  20          0.51         -4.43         8.74 o
   1   7  20         11.59          8.41         9.00 o
   2   7  20          1.41         -1.58         8.14 o
   3   7  20         16.20          5.18         7.17 o
 -18   1  21          0.00         -8.24         9.00 o
 -17   1  21          0.56         -0.05         6.98 o
 -16   1  21         54.59         63.33        12.87 o
 -15   1  21          2.41         -1.66         3.79 o
 -14   1  21         58.06         51.59         4.41 o
 -13   1  21          0.13          6.80         4.02 o
 -12   1  21          0.04          4.25         3.88 o
 -11   1  21         19.32         22.77         2.68 o
 -10   1  21         35.06         40.31         2.97 o
  -9   1  21          1.72          1.36         2.69 o
  -8   1  21        131.84        143.35         7.10 o
  -7   1  21         52.89         54.23         7.80 o
  -6   1  21         23.29         27.63         3.10 o
  -5   1  21         30.62         30.03         1.83 o
  -4   1  21        135.46        123.08         5.20 o
  -3   1  21        238.90        237.87        11.04 o
  -2   1  21        288.87        263.41         6.99 o
  -1   1  21         76.19         96.83         4.58 o
   0   1  21          6.08         11.24         2.92 o
   1   1  21        290.10        297.83         7.86 o
   2   1  21         59.34         60.15         4.12 o
   3   1  21          7.51          5.07         3.06 o
   4   1  21        107.53         88.82         5.40 o
   5   1  21         72.06         74.77         3.80 o
   6   1  21          1.15          0.19         2.63 o
   7   1  21          3.39          5.95         3.03 o
   8   1  21          8.29         13.20         4.87 o
   9   1  21         30.77         21.21         2.88 o
  10   1  21          0.57          5.01         2.60 o
  11   1  21         45.63         53.06        25.54 o
  12   1  21          2.40          2.83         9.59 o
  13   1  21         14.87         18.65        10.42 o
 -17   2  21          1.10         -1.99         9.75 o
 -16   2  21          0.54          0.19         4.75 o
 -15   2  21          0.06          2.84         3.70 o
 -14   2  21          0.85          0.33         3.52 o
 -13   2  21         14.99         15.00         4.30 o
 -12   2  21         13.92         15.97         4.96 o
 -11   2  21          5.25          2.50         3.06 o
 -10   2  21         20.76         19.42         2.53 o
  -9   2  21         49.55         61.73         4.73 o
  -8   2  21         48.90         52.58         3.53 o
  -7   2  21         21.08         22.42         3.73 o
  -6   2  21          0.41          3.38         2.45 o
  -5   2  21         18.43         13.82         2.92 o
  -4   2  21        141.37        153.85         3.99 o
  -3   2  21        224.41        248.92         7.65 o
  -2   2  21          4.61          2.66         2.99 o
  -1   2  21         39.62         46.11         3.94 o
   0   2  21         16.99         13.24         2.57 o
   1   2  21         50.66         50.87         4.57 o
   2   2  21        174.33        164.85         6.06 o
   3   2  21         19.65         13.61         2.66 o
   4   2  21        142.56        144.24         5.62 o
   5   2  21         28.22         36.78         2.84 o
   6   2  21        119.86        119.55         4.26 o
   7   2  21         22.24         19.04         2.84 o
   8   2  21          0.25          4.06         3.56 o
   9   2  21         33.89         42.09         6.58 o
  10   2  21          6.43         13.29         6.60 o
  11   2  21          0.10          2.58         9.04 o
  12   2  21          0.59         21.53        10.06 o
  13   2  21          3.06         -2.80         9.83 o
 -15   3  21          3.65          3.88         5.94 o
 -14   3  21          0.84          1.17         4.42 o
 -13   3  21          0.87          4.03         5.32 o
 -12   3  21          0.88          2.34         4.24 o
 -11   3  21          2.84         -1.76         3.64 o
 -10   3  21          5.50          6.51         2.40 o
  -9   3  21          0.05         -0.67         2.41 o
  -8   3  21        151.04        130.58         4.11 o
  -7   3  21         58.00         67.37         4.03 o
  -6   3  21         44.44         35.91         3.21 o
  -5   3  21        129.57        121.62         7.32 o
  -4   3  21         14.57         16.59         2.71 o
  -3   3  21        398.09        394.53         9.58 o
  -2   3  21        354.05        402.27         7.78 o
  -1   3  21         12.84          9.34         3.39 o
   0   3  21        668.63        664.71        12.09 o
   1   3  21         29.25         32.05         2.84 o
   2   3  21         10.86         11.33         2.46 o
   3   3  21         60.34         54.53         4.24 o
   4   3  21        110.59        115.51         3.72 o
   5   3  21         14.55         15.26         2.59 o
   6   3  21          6.41          1.34         2.64 o
   7   3  21          0.00          4.68         6.04 o
   8   3  21          1.71         20.53         9.73 o
   9   3  21          1.67         12.55         6.41 o
  10   3  21          3.07         16.58         8.90 o
  11   3  21          6.75         15.67         9.69 o
  12   3  21          0.98          0.86         9.67 o
  13   3  21          2.53          4.62         7.97 o
 -13   4  21          0.22          3.50         5.00 o
 -12   4  21          1.45          1.36         3.91 o
 -11   4  21          5.62          2.97         3.46 o
 -10   4  21          9.12          5.31         2.94 o
  -9   4  21         22.17         16.05         2.96 o
  -8   4  21        127.48        103.86         4.98 o
  -7   4  21         19.33         16.69         2.78 o
  -6   4  21          0.06          1.34         2.76 o
  -5   4  21         72.19         83.43         3.45 o
  -4   4  21         30.73         26.22         2.21 o
  -3   4  21         11.49         10.73         1.96 o
  -2   4  21          0.04          1.76         2.02 o
  -1   4  21         38.91         40.59         2.80 o
   0   4  21         29.83         30.61         3.10 o
   1   4  21         73.35         65.66         3.49 o
   2   4  21          0.23          4.25         2.36 o
   3   4  21          2.40          9.74         2.36 o
   4   4  21          9.46          9.15         2.34 o
   5   4  21          8.44          9.10         2.99 o
   6   4  21          2.92          6.98         3.70 o
   7   4  21         19.97          6.89         5.50 o
   8   4  21         22.04         26.72         5.94 o
   9   4  21         14.80         16.48         5.22 o
  10   4  21          0.49          3.06         9.07 o
 -14   5  21          1.89         -7.41         8.89 o
 -13   5  21          4.16          4.01         5.99 o
 -12   5  21          5.33          4.34         5.74 o
 -11   5  21         13.24         13.36         3.06 o
 -10   5  21          2.93          5.21         2.83 o
  -9   5  21          8.91         13.44         2.81 o
  -8   5  21         14.48         16.85         2.80 o
  -7   5  21          9.07          4.81         2.50 o
  -6   5  21          3.70          3.83         2.57 o
  -5   5  21         34.03         30.29         3.06 o
  -4   5  21          0.97          0.16         2.05 o
  -3   5  21          3.36          1.45         2.10 o
  -2   5  21          1.84          4.28         2.17 o
  -1   5  21          4.03          9.28         2.24 o
   0   5  21          2.05          1.65         2.39 o
   1   5  21         23.10         12.16         3.38 o
   2   5  21         42.98         36.71         5.87 o
   3   5  21          4.70          3.09         2.83 o
   4   5  21          0.71          0.73         2.94 o
   5   5  21          4.34          1.18         2.96 o
   6   5  21         26.26         38.32         6.07 o
   7   5  21          3.98         -3.85         6.82 o
 -14   6  21          0.79         -2.67         9.09 o
 -13   6  21          1.41         -5.11         9.43 o
 -12   6  21          0.03          0.82         7.79 o
 -11   6  21          0.00          0.78         7.99 o
 -10   6  21         24.30         22.22         7.63 o
  -9   6  21          0.14         -5.08         5.08 o
  -8   6  21          3.62          6.72         2.90 o
  -7   6  21          0.25         -1.50         2.76 o
  -6   6  21          1.66          1.91         2.77 o
  -5   6  21          4.30          5.78         2.70 o
  -4   6  21         18.99         23.39         3.20 o
  -3   6  21          9.76          2.12         2.83 o
  -2   6  21         50.11         75.10         4.76 o
  -1   6  21         20.36         26.23         3.30 o
   0   6  21          1.03          1.27         2.94 o
   1   6  21          8.24          7.36         2.87 o
   2   6  21          2.03          3.74         3.63 o
   3   6  21          0.03          1.93         3.98 o
   4   6  21          4.94         16.58         7.42 o
   5   6  21          8.08         -2.56         7.27 o
  -5   7  21          0.02         -7.24         7.24 o
  -4   7  21          0.07          1.83         7.10 o
  -3   7  21          7.02          9.16         5.77 o
  -2   7  21          0.41          6.01         5.57 o
  -1   7  21          7.31          9.90         5.28 o
   0   7  21          6.94          3.61         8.57 o
   1   7  21          0.16          8.58         8.37 o
   2   7  21         11.65          8.90         8.34 o
   3   7  21          0.78          3.03         7.98 o
 -17   0  22          9.33         33.03         9.21 o
 -16   0  22          1.48          5.03         8.95 o
 -15   0  22         21.38         16.65         5.48 o
 -14   0  22          0.05          2.48         8.39 o
 -13   0  22          4.27          8.02         8.81 o
 -12   0  22          0.97          6.30         8.38 o
 -11   0  22          4.30         13.09         8.36 o
 -10   0  22        258.90        246.29         9.88 o
  -9   0  22          2.90          0.16         4.43 o
  -8   0  22        193.57        180.51         7.85 o
  -7   0  22         55.46         51.84         9.55 o
  -6   0  22        853.19        887.99        30.82 o
  -5   0  22        174.28        154.82         4.97 o
  -4   0  22         17.53         14.09         2.84 o
  -3   0  22         81.90         75.54         4.86 o
  -2   0  22         34.03         45.27         3.76 o
  -1   0  22        162.85        155.47         5.85 o
   0   0  22        424.90        412.62         9.82 o
   1   0  22          0.60          8.59         3.37 o
   2   0  22        149.83        151.40         5.93 o
   3   0  22         21.31         29.09         3.75 o
   4   0  22         45.62         38.96         8.07 o
   5   0  22         43.66         26.16         6.03 o
   6   0  22          8.54          6.22         6.69 o
   7   0  22         12.58          9.39         5.86 o
   8   0  22         40.34         36.11         7.25 o
   9   0  22          6.95         13.45         7.15 o
  10   0  22         46.15         53.20        10.72 o
  11   0  22          0.79          2.96         8.84 o
 -18   1  22          0.60          1.87         8.80 o
 -17   1  22          0.01         -6.10         6.10 o
 -16   1  22          0.00          3.44         6.29 o
 -15   1  22          5.78          3.23         3.78 o
 -14   1  22         79.29         64.78         5.88 o
 -13   1  22         10.12         20.32         3.70 o
 -12   1  22          9.41         14.91         3.79 o
 -11   1  22         45.49         40.36         9.50 o
 -10   1  22         10.56         13.76         3.15 o
  -9   1  22          7.29          8.15         2.85 o
  -8   1  22        118.71        127.74         9.44 o
  -7   1  22        289.44        298.91         9.97 o
  -6   1  22         32.47         25.84         2.68 o
  -5   1  22         10.71         21.59         2.77 o
  -4   1  22        146.45        170.60         4.48 o
  -3   1  22         35.12         34.42         2.46 o
  -2   1  22        103.19        113.48         4.11 o
  -1   1  22          5.54          8.88         4.94 o
   0   1  22         13.07         14.58         4.13 o
   1   1  22         23.36         37.61         3.89 o
   2   1  22          0.04         -0.58         3.07 o
   3   1  22          1.13          2.55         2.89 o
   4   1  22          1.83          2.49         3.00 o
   5   1  22         66.85         56.89         3.42 o
   6   1  22         27.72         23.20         3.91 o
   7   1  22         19.45         16.86         3.90 o
   8   1  22         17.12         15.62         3.44 o
   9   1  22         37.87         34.74         5.36 o
  10   1  22         15.13         13.72         7.07 o
  11   1  22          2.18          9.14         7.85 o
  12   1  22          6.11         17.43         9.97 o
 -17   2  22          6.91         -1.01         9.39 o
 -16   2  22          0.92         12.07         8.67 o
 -15   2  22          2.48         -2.27         3.60 o
 -14   2  22          6.55         10.03         3.62 o
 -13   2  22         11.97          0.92         4.76 o
 -12   2  22         75.45         68.57        13.05 o
 -11   2  22          5.66          8.38         5.06 o
 -10   2  22         13.68         14.00         2.40 o
  -9   2  22         46.88         34.58         3.00 o
  -8   2  22         89.37         99.06         4.94 o
  -7   2  22          4.65          6.82         3.06 o
  -6   2  22          0.61          4.89         2.55 o
  -5   2  22         43.16         49.92         4.07 o
  -4   2  22         32.09         32.71         2.15 o
  -3   2  22          0.01         -1.17         2.81 o
  -2   2  22         15.99         17.95         4.12 o
  -1   2  22        160.46        166.14         5.78 o
   0   2  22         30.05         24.30         2.70 o
   1   2  22          0.28         -2.01         2.57 o
   2   2  22         12.34         20.06         2.69 o
   3   2  22          2.39          3.83         2.63 o
   4   2  22         80.99         88.63         3.98 o
   5   2  22         11.92         10.92         2.91 o
   6   2  22         69.90         83.91         6.69 o
   7   2  22         13.30          8.23         2.89 o
   8   2  22         29.91         32.06         2.79 o
   9   2  22          9.24          8.69         6.70 o
  10   2  22         17.53         15.16         7.02 o
  11   2  22          0.39          2.66         8.86 o
  12   2  22         10.47          4.62         9.77 o
 -15   3  22          3.31          1.27         5.77 o
 -14   3  22          0.32          8.05         4.55 o
 -13   3  22          7.22          1.46         5.31 o
 -12   3  22          2.25          5.66         4.29 o
 -11   3  22          5.16          0.50         3.84 o
 -10   3  22          2.63          5.00         2.78 o
  -9   3  22         37.25         36.86         3.10 o
  -8   3  22         31.41         36.06         3.16 o
  -7   3  22          6.07          3.03         3.00 o
  -6   3  22          4.35          4.09         2.86 o
  -5   3  22          0.26          4.40         2.89 o
  -4   3  22          3.87          7.58         1.60 o
  -3   3  22        233.91        209.52        11.39 o
  -2   3  22        768.78        767.01        13.12 o
  -1   3  22         17.51         13.64         3.73 o
   0   3  22        328.12        364.01         8.77 o
   1   3  22         19.80         20.09         2.70 o
   2   3  22         10.60         11.28         2.64 o
   3   3  22         29.57         23.46         2.71 o
   4   3  22          5.04          4.02         3.24 o
   5   3  22         90.95         99.48         4.29 o
   6   3  22          0.56          1.89         3.07 o
   7   3  22         13.37         17.08         3.92 o
   8   3  22          3.85         -4.44         5.46 o
   9   3  22         13.62         22.62         7.06 o
  10   3  22          0.01         -4.91         8.68 o
  11   3  22          0.04          5.09         9.87 o
  12   3  22          3.35         -6.20         9.48 o
 -12   4  22          0.02         -2.71         3.63 o
 -11   4  22          2.95          6.38         3.57 o
 -10   4  22          2.57         -1.53         3.31 o
  -9   4  22         32.32         28.49         3.17 o
  -8   4  22         55.96         48.85         3.70 o
  -7   4  22          6.29          3.68         3.90 o
  -6   4  22          0.00          3.43         2.84 o
  -5   4  22        268.17        240.12         6.90 o
  -4   4  22         20.19         17.39         2.24 o
  -3   4  22          9.99         12.82         2.06 o
  -2   4  22         13.04         16.34         2.44 o
  -1   4  22         14.27         15.77         3.96 o
   0   4  22         65.61         71.43         3.65 o
   1   4  22         62.28         57.45         5.33 o
   2   4  22          2.47          3.38         2.44 o
   3   4  22          0.57          0.09         2.43 o
   4   4  22         18.63         20.77         2.67 o
   5   4  22         42.60         43.41         4.18 o
   6   4  22          6.76          9.01         3.77 o
   7   4  22          7.69          5.01         3.80 o
   8   4  22          0.10         -2.25         6.80 o
   9   4  22          0.75          6.19         8.77 o
  10   4  22          6.39          8.74         9.08 o
 -14   5  22          0.16         -0.40         6.52 o
 -13   5  22          0.58          5.98         6.40 o
 -12   5  22          1.77          1.34         5.59 o
 -11   5  22          1.24          2.91         5.74 o
 -10   5  22          4.93          3.78         3.28 o
  -9   5  22         10.26          6.17         2.81 o
  -8   5  22         12.71         13.05         2.68 o
  -7   5  22         12.12         13.23         2.70 o
  -6   5  22          0.50         -2.49         2.55 o
  -5   5  22          0.01         -1.48         2.82 o
  -4   5  22          0.00          0.83         2.62 o
  -3   5  22          3.84          7.21         2.60 o
  -2   5  22          2.08          1.79         2.19 o
  -1   5  22          1.40          6.22         2.28 o
   0   5  22          1.07          1.65         2.52 o
   1   5  22         14.91         25.01         3.80 o
   2   5  22          0.24          2.23         3.56 o
   3   5  22          5.95          6.06         3.02 o
   4   5  22         31.74         36.08         3.50 o
   5   5  22          0.06         -2.88         3.85 o
   6   5  22          1.76         -0.48         5.71 o
   7   5  22          0.20         -2.89         6.83 o
 -13   6  22          0.63         -0.87         9.12 o
 -12   6  22          1.42         -0.84         8.72 o
 -11   6  22         13.13         16.75         8.63 o
 -10   6  22          0.01         -2.29         7.84 o
  -9   6  22          0.14         -1.10         5.08 o
  -8   6  22         11.05         14.78         4.39 o
  -7   6  22          1.51          0.05         2.89 o
  -6   6  22          6.48          4.23         2.85 o
  -5   6  22          4.88         12.73         2.99 o
  -4   6  22          5.76          7.00         3.01 o
  -3   6  22          8.77          9.04         2.98 o
  -2   6  22         44.18         49.86         3.64 o
  -1   6  22         50.41         46.67         3.66 o
   0   6  22          5.02          6.45         3.06 o
   1   6  22          0.78          1.01         3.56 o
   2   6  22          4.01          4.50         4.05 o
   3   6  22          2.13          0.71         4.04 o
   4   6  22         10.52          6.19         4.27 o
   5   6  22          5.14          7.28         7.40 o
  -5   7  22          0.14         -2.57         7.09 o
  -4   7  22          3.14         -3.69         7.04 o
  -3   7  22          0.39         -1.76         7.02 o
  -2   7  22         21.84         33.79         6.23 o
  -1   7  22          0.05         -9.40         9.40 o
   0   7  22          1.67          6.44         9.01 o
   1   7  22          0.15          5.24         8.72 o
   2   7  22          4.87          4.94         8.37 o
 -18   1  23         11.45          8.68         9.75 o
 -17   1  23          5.03          8.61         9.54 o
 -16   1  23          1.16         -5.21         6.28 o
 -15   1  23          4.73          8.59         6.53 o
 -14   1  23        149.65        142.25         6.44 o
 -13   1  23         23.35         40.21         6.64 o
 -12   1  23         56.78         69.37        10.23 o
 -11   1  23          6.07         11.19         9.31 o
 -10   1  23         50.89         51.17         5.11 o
  -9   1  23         91.80         93.75         5.36 o
  -8   1  23         48.68         66.39         6.62 o
  -7   1  23          0.43          2.88         3.99 o
  -6   1  23        423.05        425.08        11.67 o
  -5   1  23          3.82          8.87         2.61 o
  -4   1  23          2.45          3.21         2.06 o
  -3   1  23          5.92          6.62         2.08 o
  -2   1  23          4.65          3.34         2.60 o
  -1   1  23         46.99         41.72         4.29 o
   0   1  23        121.07        121.59         4.60 o
   1   1  23        318.39        314.86        10.50 o
   2   1  23         56.87         63.07         5.27 o
   3   1  23         27.87         23.01         3.37 o
   4   1  23         12.65         13.19         3.50 o
   5   1  23          4.18          8.32         5.42 o
   6   1  23         31.25         30.06         3.96 o
   7   1  23          9.77         15.36         3.20 o
   8   1  23          0.24          5.49         5.28 o
   9   1  23          9.55         11.99         2.85 o
  10   1  23          0.47          1.27         6.72 o
  11   1  23          0.82         33.52        10.97 o
 -16   2  23          3.48         15.38         9.23 o
 -15   2  23          0.02         -5.67         5.98 o
 -14   2  23          0.00          1.62         5.23 o
 -13   2  23          0.01          7.44         4.95 o
 -12   2  23          0.02         -0.42         4.91 o
 -11   2  23         15.55         18.34         3.81 o
 -10   2  23         14.14         23.62         6.12 o
  -9   2  23         19.36         15.07         2.91 o
  -8   2  23         44.12         48.56         3.72 o
  -7   2  23          4.31         12.07         3.22 o
  -6   2  23          0.47          2.70         2.61 o
  -5   2  23         79.31         88.96         4.10 o
  -4   2  23         12.80          5.82         2.33 o
  -3   2  23         36.15         49.99         3.74 o
  -2   2  23         87.40         89.84         4.76 o
  -1   2  23        460.98        413.30        10.40 o
   0   2  23          7.66         16.73         2.79 o
   1   2  23          2.68          1.65         2.66 o
   2   2  23          0.46          0.37         2.51 o
   3   2  23          1.22          4.02         2.74 o
   4   2  23          1.75          3.86         3.01 o
   5   2  23         74.61         77.20         4.60 o
   6   2  23         87.32         97.97         6.37 o
   7   2  23          1.25          1.81         3.03 o
   8   2  23        103.98         93.64         3.87 o
   9   2  23          1.12         15.93         6.95 o
  10   2  23         11.38          7.90         9.83 o
  11   2  23          1.70         -9.15         9.49 o
 -14   3  23         19.19         24.74         7.00 o
 -13   3  23         38.25         33.53         6.02 o
 -12   3  23         20.86         14.95         4.97 o
 -11   3  23         11.31         14.22         3.41 o
 -10   3  23         14.30         16.48         3.38 o
  -9   3  23         22.09         23.29         4.25 o
  -8   3  23          5.18          3.00         3.76 o
  -7   3  23        114.96        116.17         5.15 o
  -6   3  23        119.59        112.57         4.44 o
  -5   3  23          9.59          7.06         3.33 o
  -4   3  23          0.02          1.35         1.51 o
  -3   3  23         71.97         71.40         4.13 o
  -2   3  23         78.99         79.17         4.64 o
  -1   3  23         20.48         13.36         3.50 o
   0   3  23        371.25        369.44         7.58 o
   1   3  23         19.78         20.83         2.81 o
   2   3  23         81.25         89.27         3.65 o
   3   3  23          0.13          3.38         2.57 o
   4   3  23          0.88          4.42         3.22 o
   5   3  23         36.54         34.10         3.29 o
   6   3  23         31.84         32.91         3.29 o
   7   3  23          0.19          1.62         3.74 o
   8   3  23          2.21         -2.91         6.02 o
   9   3  23          1.33          4.11         9.04 o
  10   3  23          0.16          7.62         9.28 o
  11   3  23          0.29         -1.75         9.31 o
 -14   4  23          0.56         -3.12         8.89 o
 -13   4  23          0.04          9.07         6.59 o
 -12   4  23         10.38          4.20         4.11 o
 -11   4  23          5.19          1.56         3.54 o
 -10   4  23          0.13         -3.18         3.55 o
  -9   4  23          0.96          4.39         3.26 o
  -8   4  23         35.15         40.06         3.69 o
  -7   4  23         11.93         10.98         4.28 o
  -6   4  23         49.51         47.00         4.11 o
  -5   4  23          2.29          6.06         2.77 o
  -4   4  23         10.82         10.99         1.91 o
  -3   4  23         19.10         19.17         2.14 o
  -2   4  23          1.26          2.44         2.21 o
  -1   4  23          0.10          2.34         2.81 o
   0   4  23          2.45         10.34         2.92 o
   1   4  23          5.11          6.84         2.81 o
   2   4  23         47.90         44.00         2.92 o
   3   4  23         26.58         30.38         2.79 o
   4   4  23          1.25          1.64         3.24 o
   5   4  23         11.36         16.68         3.95 o
   6   4  23          3.51          8.15         4.88 o
   7   4  23          4.58          3.33         4.43 o
   8   4  23          0.70         11.19         7.70 o
   9   4  23          6.00          5.61         8.94 o
 -13   5  23          0.03          0.82         8.51 o
 -12   5  23          0.32         -3.65         6.03 o
 -11   5  23          0.32         -3.09         5.89 o
 -10   5  23          0.10          2.28         3.37 o
  -9   5  23          0.04          2.91         3.38 o
  -8   5  23          0.49          5.62         2.73 o
  -7   5  23          8.82         14.37         2.87 o
  -6   5  23          1.84          4.00         3.28 o
  -5   5  23          4.02          4.90         2.95 o
  -4   5  23          1.05          7.54         2.99 o
  -3   5  23          0.65          3.24         2.68 o
  -2   5  23          2.89          3.33         2.65 o
  -1   5  23          0.15          1.92         2.70 o
   0   5  23          5.17          6.38         2.64 o
   1   5  23          0.54          1.59         3.62 o
   2   5  23         11.55          4.41         3.55 o
   3   5  23          5.11         -3.02         3.87 o
   4   5  23         48.08         48.03         4.53 o
   5   5  23          0.65         -0.46         4.38 o
   6   5  23          0.16          3.94         7.57 o
 -13   6  23          2.64         -5.36         9.11 o
 -12   6  23         15.37         29.12         9.94 o
 -11   6  23          3.21         10.64         8.22 o
 -10   6  23          1.16          3.14         7.83 o
  -9   6  23          7.90         11.31         7.74 o
  -8   6  23          6.47         12.80         5.25 o
  -7   6  23          0.10         -0.96         3.44 o
  -6   6  23         11.00          7.18         2.99 o
  -5   6  23          1.04         -3.03         3.03 o
  -4   6  23         34.83         40.94         3.56 o
  -3   6  23         38.80         41.94         3.68 o
  -2   6  23          2.94         10.11         3.25 o
  -1   6  23         10.66         23.44         3.37 o
   0   6  23         18.12         25.02         3.68 o
   1   6  23          0.06         -3.00         4.13 o
   2   6  23          0.67         -2.35         4.30 o
   3   6  23          3.93          4.00         5.03 o
   4   6  23          1.45         -1.90         5.45 o
  -4   7  23          3.15         11.25         7.62 o
  -3   7  23          1.13          3.57         7.25 o
  -1   7  23         21.38         35.18        10.57 o
   0   7  23          0.31          4.66         8.86 o
   1   7  23          0.21         -1.77         9.31 o
   2   7  23          0.38         -8.81         8.81 o
 -17   0  24          0.46        -10.51        10.51 o
 -16   0  24         18.06         12.54         9.50 o
 -15   0  24          3.24          3.57         9.12 o
 -14   0  24          5.27          2.63         9.24 o
 -13   0  24         42.28         41.30        10.28 o
 -12   0  24          8.55         18.53         8.99 o
 -11   0  24          3.08          9.14         7.16 o
 -10   0  24         13.23          5.73         7.92 o
  -9   0  24         18.06          9.09         6.86 o
  -8   0  24        272.97        275.83        12.34 o
  -7   0  24        417.96        402.42        19.65 o
  -6   0  24        269.90        275.51         8.06 o
  -5   0  24         59.76         60.16         3.89 o
  -4   0  24        427.32        395.82         9.13 o
  -3   0  24         38.68         28.72         3.55 o
  -2   0  24         59.34         50.69         3.86 o
  -1   0  24        109.77        129.90         5.34 o
   0   0  24         89.87         92.35         5.16 o
   1   0  24          2.44          3.87         3.27 o
   2   0  24          0.29         -0.15         3.49 o
   3   0  24         19.18         17.89         4.50 o
   4   0  24         22.53         14.35         4.21 o
   5   0  24          0.10          0.75         3.73 o
   6   0  24         27.39         19.34         3.90 o
   7   0  24          3.28          5.54         3.78 o
   8   0  24          0.14          1.66         5.66 o
   9   0  24          4.50          6.20         3.63 o
  10   0  24         44.34         36.99        11.29 o
 -17   1  24          2.46         10.73        10.09 o
 -16   1  24          2.50         -2.24         6.90 o
 -15   1  24          0.01          0.05         6.86 o
 -14   1  24        116.20        120.31         8.80 o
 -13   1  24         10.26         29.29         7.24 o
 -12   1  24         68.53         71.29        11.21 o
 -11   1  24         33.30         33.36         8.95 o
 -10   1  24         10.67         26.32         6.42 o
  -9   1  24         15.81         10.58        10.81 o
  -8   1  24          0.06         -1.08         4.54 o
  -7   1  24          0.13          5.52         4.24 o
  -6   1  24          1.06          7.04         3.10 o
  -5   1  24          3.50         10.98         2.84 o
  -4   1  24         14.48         18.17         2.23 o
  -3   1  24          0.16          0.45         2.13 o
  -2   1  24          0.03          4.46         2.72 o
  -1   1  24         41.79         47.89         3.58 o
   0   1  24         43.13         46.01         3.33 o
   1   1  24        111.40        109.09         5.10 o
   2   1  24         10.18          9.90         3.13 o
   3   1  24         82.44        100.03         5.33 o
   4   1  24          0.49          4.22         3.86 o
   5   1  24         20.82         29.73         4.01 o
   6   1  24          3.09          5.27         3.45 o
   7   1  24         11.81          8.87         4.46 o
   8   1  24          3.04          0.45         3.28 o
   9   1  24          0.69          2.90         4.70 o
  10   1  24          0.90         15.15        10.53 o
 -15   2  24          0.14         -6.57         6.57 o
 -14   2  24          0.08         -1.28         7.57 o
 -13   2  24         17.35         23.39         5.06 o
 -12   2  24          2.40         -1.15         3.68 o
 -11   2  24         26.01         28.86         5.42 o
 -10   2  24         47.78         57.34         6.39 o
  -9   2  24         16.36         20.13         4.20 o
  -8   2  24         15.70         12.24         3.81 o
  -7   2  24          0.00         -2.61         3.08 o
  -6   2  24          9.25         12.01         2.83 o
  -5   2  24          0.00         -1.49         2.93 o
  -4   2  24         37.01         32.80         2.35 o
  -3   2  24        188.07        206.36         7.48 o
  -2   2  24          5.44         -1.55         3.08 o
  -1   2  24        162.12        165.49         5.58 o
   0   2  24        101.35        111.50         4.10 o
   1   2  24         40.91         53.16         3.33 o
   2   2  24          1.29          2.74         2.81 o
   3   2  24         16.84         21.37         3.00 o
   4   2  24          0.10         -3.38         3.38 o
   5   2  24        101.45         98.07         5.14 o
   6   2  24        455.58        459.81        11.37 o
   7   2  24         51.87         62.86         4.57 o
   8   2  24         79.91         99.64         6.23 o
   9   2  24          0.91         16.65         9.05 o
  10   2  24         12.42         14.48         9.39 o
  11   2  24          1.30          1.88         9.51 o
 -14   3  24         15.44         32.50         7.60 o
 -13   3  24         32.47         28.23         4.04 o
 -12   3  24          0.08          5.35         4.02 o
 -11   3  24         12.83         10.10         3.50 o
 -10   3  24          6.92          0.74         3.88 o
  -9   3  24          0.06          5.56         3.91 o
  -8   3  24         24.16         24.23         4.91 o
  -7   3  24         63.45         60.09         8.75 o
  -6   3  24          9.06         15.67         4.28 o
  -5   3  24          0.63          6.29         3.07 o
  -4   3  24          1.10          4.16         2.24 o
  -3   3  24          1.67          3.07         3.74 o
  -2   3  24         52.92         50.75         4.15 o
  -1   3  24          1.78          2.72         3.41 o
   0   3  24        345.63        316.79         7.49 o
   1   3  24         17.92         26.82         3.57 o
   2   3  24        157.47        161.00         4.49 o
   3   3  24         23.43         19.65         3.24 o
   4   3  24         98.28        112.16         4.64 o
   5   3  24          6.45         13.20         3.04 o
   6   3  24          0.56          1.48         2.93 o
   7   3  24          3.46         12.86         5.87 o
   8   3  24          4.44          0.00         6.76 o
   9   3  24          9.57         10.20         9.19 o
  10   3  24          1.70          7.88         9.78 o
  11   3  24          1.63          6.32        10.14 o
 -14   4  24         23.64         40.10        10.77 o
 -13   4  24          8.55         17.29         6.77 o
 -12   4  24          0.18         -2.94         6.16 o
 -11   4  24          0.23          1.67         3.65 o
 -10   4  24          1.22         -1.37         3.71 o
  -9   4  24          1.36         -0.74         4.16 o
  -8   4  24         82.92         86.94         6.18 o
  -7   4  24         23.65         32.53         4.83 o
  -6   4  24        118.62         91.04         4.47 o
  -5   4  24          6.49          8.86         3.17 o
  -4   4  24         19.61         24.58         2.70 o
  -3   4  24         21.35         13.10         2.24 o
  -2   4  24          0.23          2.22         2.43 o
  -1   4  24          4.75          7.46         3.03 o
   0   4  24          5.61          9.47         3.02 o
   1   4  24         35.05         35.57         3.46 o
   2   4  24         22.32         19.90         3.00 o
   3   4  24          0.33          2.37         2.85 o
   4   4  24          0.22          2.47         2.93 o
   5   4  24         37.15         45.43         4.55 o
   6   4  24          9.06         10.67         4.19 o
   7   4  24          7.39          8.98         4.95 o
   8   4  24          2.03          6.16         7.43 o
   9   4  24          6.32         20.79         9.60 o
 -13   5  24          1.21          8.18         6.67 o
 -12   5  24          0.12          5.04         9.87 o
 -11   5  24          0.21         -3.19         6.07 o
 -10   5  24          0.13          1.45         4.03 o
  -9   5  24          0.55          5.29         3.65 o
  -8   5  24          1.18          1.00         3.37 o
  -7   5  24         16.58         18.01         3.26 o
  -6   5  24          3.45          3.74         3.36 o
  -5   5  24          2.02          4.57         3.19 o
  -4   5  24          5.33          7.06         3.04 o
  -3   5  24          5.06          0.98         3.09 o
  -2   5  24         23.66         31.10         3.09 o
  -1   5  24         10.91         13.53         3.27 o
   0   5  24          3.75          0.84         3.10 o
   1   5  24          9.20          6.71         3.79 o
   2   5  24         21.21         21.37         4.02 o
   3   5  24          0.05         -3.89         3.89 o
   4   5  24         15.44         18.45         4.74 o
   5   5  24         32.72         40.40         5.83 o
   6   5  24         70.65         83.61         7.66 o
 -12   6  24          0.06         -5.23         9.06 o
 -11   6  24          7.74         17.62         8.56 o
 -10   6  24          0.16         10.51         7.89 o
  -9   6  24          3.08          3.12         7.70 o
  -8   6  24          3.09          6.80         7.70 o
  -7   6  24          0.15         -1.09         4.19 o
  -6   6  24          9.85          9.87         3.81 o
  -5   6  24          2.24          5.55         3.52 o
  -4   6  24         10.77         10.85         3.33 o
  -3   6  24         17.59         21.62         3.43 o
  -2   6  24          9.00         16.40         3.41 o
  -1   6  24         26.55         33.74         3.95 o
   0   6  24         11.38         12.15         4.31 o
   1   6  24          8.10          3.60         4.24 o
   2   6  24          3.51         -0.25         5.13 o
   3   6  24         10.37         -0.75         6.20 o
   4   6  24          3.37         -2.42         5.79 o
  -3   7  24          3.32          6.65         7.30 o
   1   7  24          0.13          5.41         8.98 o
 -16   1  25          2.71         -7.12         7.12 o
 -15   1  25          0.44          7.33         7.30 o
 -14   1  25         34.78         33.84         7.25 o
 -13   1  25         17.78         23.16        10.74 o
 -12   1  25        184.21        203.94        10.73 o
 -11   1  25          9.36          1.94         6.41 o
 -10   1  25         41.05         54.60         7.24 o
  -9   1  25          2.87          6.71         8.39 o
  -8   1  25        194.62        231.41        15.61 o
  -7   1  25         31.71         27.35         3.93 o
  -6   1  25        118.36        118.75         5.09 o
  -5   1  25          0.00          2.37         1.77 o
  -4   1  25         13.33          5.27         2.16 o
  -3   1  25         51.29         53.72         2.92 o
  -2   1  25          0.00          0.49         2.79 o
  -1   1  25          9.11          8.18         2.95 o
   0   1  25         13.04         12.05         2.89 o
   1   1  25         45.68         41.90         4.08 o
   2   1  25         38.82         28.72         3.53 o
   3   1  25         47.00         46.79         4.99 o
   4   1  25         88.99         94.78        11.31 o
   5   1  25        156.60        157.55         7.17 o
   6   1  25         29.98         27.09         5.90 o
   7   1  25          1.39          9.69         3.94 o
   8   1  25          1.79          2.53         5.53 o
   9   1  25          0.08          9.42         9.64 o
 -15   2  25          1.01          1.63         8.45 o
 -14   2  25         13.97         13.74         8.36 o
 -13   2  25          0.00          0.30         5.35 o
 -12   2  25         31.11         30.32         5.89 o
 -11   2  25          0.13         -0.16         5.22 o
 -10   2  25         11.43         12.58         4.93 o
  -9   2  25         58.35         55.62         5.69 o
  -8   2  25          4.36          0.16         7.92 o
  -7   2  25         13.16          8.98         3.67 o
  -6   2  25         47.02         43.82         3.73 o
  -5   2  25         96.59        101.10         4.64 o
  -4   2  25          8.98          5.58         2.00 o
  -3   2  25          2.91          5.29         3.34 o
  -2   2  25         10.90         13.14         3.29 o
  -1   2  25         17.99         30.31         3.65 o
   0   2  25          0.30          4.34         3.43 o
   1   2  25        145.08        130.16         5.81 o
   2   2  25         37.10         31.55         3.62 o
   3   2  25          4.13          4.61         3.18 o
   4   2  25          0.51          5.51         3.18 o
   5   2  25          0.76          1.37         3.41 o
   6   2  25        141.64        166.09         5.93 o
   7   2  25         66.33         50.25         8.43 o
   8   2  25         20.08         22.19         5.77 o
   9   2  25          4.54          9.95         9.71 o
 -14   3  25          0.09         -3.35         9.04 o
 -13   3  25          0.86          1.19         4.48 o
 -12   3  25         10.88          6.48         3.92 o
 -11   3  25         52.86         61.18         5.19 o
 -10   3  25          1.44          5.54         4.26 o
  -9   3  25          1.21          4.70         5.75 o
  -8   3  25         51.77         63.90         5.88 o
  -7   3  25          6.06          4.22         5.36 o
  -6   3  25         32.21         29.88         4.62 o
  -5   3  25         43.44         35.39         3.94 o
  -4   3  25         10.77         15.16         1.64 o
  -3   3  25          1.74          8.07         3.31 o
  -2   3  25          1.29          0.34         3.46 o
  -1   3  25          0.02         -3.43         3.43 o
   0   3  25        139.39        141.82         5.74 o
   1   3  25          2.97         -0.96         2.90 o
   2   3  25         42.72         44.33         3.84 o
   3   3  25          2.51          1.59         3.17 o
   4   3  25          1.69          1.15         3.40 o
   5   3  25          5.41         16.16         3.28 o
   6   3  25          0.20          2.32         5.23 o
   7   3  25         16.19         18.19         6.17 o
   8   3  25          0.42          6.07         6.92 o
   9   3  25          1.05          8.78         9.45 o
 -13   4  25          9.31          9.66         6.67 o
 -12   4  25          0.06          8.30         6.41 o
 -11   4  25          0.36          4.77         4.94 o
 -10   4  25          0.00         -2.21         4.56 o
  -9   4  25          3.38          5.52         4.08 o
  -8   4  25          1.70          4.60         4.29 o
  -7   4  25         13.34         13.42         4.20 o
  -6   4  25        179.50        168.25         7.55 o
  -5   4  25         45.72         39.37         4.47 o
  -4   4  25          0.06          6.95         3.10 o
  -3   4  25          0.10          4.27         3.07 o
  -2   4  25         10.84         12.27         3.15 o
  -1   4  25         17.10         18.73         3.64 o
   0   4  25         14.40         20.06         3.27 o
   1   4  25          1.03          3.69         3.02 o
   2   4  25          6.52          6.84         3.15 o
   3   4  25         31.43         36.17         3.52 o
   4   4  25          3.02          1.09         4.20 o
   5   4  25          4.05          6.11         4.13 o
   6   4  25          2.65          0.96         6.69 o
   7   4  25          0.20          4.57         5.37 o
   9   4  25         17.67         26.62        10.41 o
 -12   5  25         15.57         20.29         7.02 o
 -11   5  25          2.00         -2.85         6.62 o
 -10   5  25          1.33          3.73         5.88 o
  -9   5  25          0.06          1.69         3.75 o
  -8   5  25          2.39          0.65         3.67 o
  -7   5  25         14.86         14.21         3.66 o
  -6   5  25          6.62         16.68         3.68 o
  -5   5  25          7.30          7.62         3.25 o
  -4   5  25         24.31         31.63         3.43 o
  -3   5  25          0.82          3.48         3.15 o
  -2   5  25          4.43          4.72         3.24 o
  -1   5  25          0.01         -0.32         3.15 o
   0   5  25          0.01         -0.13         3.38 o
   1   5  25          0.00          1.11         3.35 o
   2   5  25          7.42         11.89         4.01 o
   3   5  25          9.78          3.48         4.60 o
   4   5  25         34.67         35.15         5.71 o
   5   5  25          0.64          3.20         5.21 o
   6   5  25          1.79         13.36         7.93 o
 -11   6  25          0.54          6.88         9.03 o
 -10   6  25         19.28         23.24         9.38 o
  -9   6  25          3.33          8.85         8.49 o
  -8   6  25          0.86          5.48         7.36 o
  -7   6  25          4.12          6.93         7.42 o
  -6   6  25          4.33          5.68         4.37 o
  -5   6  25          1.30          0.76         4.52 o
  -4   6  25          0.01         -0.29         3.83 o
  -3   6  25          6.40          2.60         3.65 o
  -2   6  25         23.73         25.81         3.94 o
  -1   6  25         13.16          5.75         5.19 o
   0   6  25         12.25         13.88         5.42 o
   1   6  25          4.60         -2.43         5.54 o
   2   6  25          0.02         -2.18         6.80 o
   3   6  25          0.13         -6.21         6.21 o
   4   6  25          1.06         -0.84         8.35 o
 -17   0  26         40.74         19.87        10.61 o
 -16   0  26          2.64         -9.51        10.34 o
 -15   0  26          1.55         15.14        10.99 o
 -14   0  26         35.62         49.30        10.89 o
 -13   0  26         41.97         39.05         7.67 o
 -12   0  26         84.18         82.35         9.64 o
 -11   0  26          3.35         -6.27         8.93 o
 -10   0  26         16.10         16.24         8.22 o
  -9   0  26        153.17        143.55        12.39 o
  -8   0  26         48.70         34.87         8.76 o
  -7   0  26          7.97          3.75         7.00 o
  -6   0  26          0.00          2.64         2.92 o
  -5   0  26        100.51         80.59         4.22 o
  -4   0  26         93.44         67.85         4.11 o
  -3   0  26         23.26         18.52         4.12 o
  -2   0  26          0.02          6.00         3.27 o
  -1   0  26         16.31         20.77         3.59 o
   0   0  26         49.33         49.22         6.13 o
   1   0  26         47.78         53.01         5.45 o
   2   0  26         29.29         28.42         6.55 o
   3   0  26         22.58         36.20         5.08 o
   4   0  26         70.31         67.18         9.59 o
   5   0  26          8.16         10.98         4.34 o
   6   0  26          4.95          5.82         3.77 o
   7   0  26         55.85         52.98         5.04 o
   8   0  26         36.40         54.09        10.31 o
 -16   1  26          6.20         20.39        10.19 o
 -15   1  26          0.29         -3.75         7.30 o
 -14   1  26          3.87         10.37        14.23 o
 -13   1  26          1.44          5.53         5.22 o
 -12   1  26        135.35        137.71         9.24 o
 -11   1  26          5.40         11.42         6.51 o
 -10   1  26          5.03         10.81         5.96 o
  -9   1  26          1.54         -2.98         8.96 o
  -8   1  26          0.55          6.79         9.12 o
  -7   1  26         21.79         19.70         9.17 o
  -6   1  26        131.95        126.27         6.38 o
  -5   1  26         26.69         24.17         2.12 o
  -4   1  26        170.73        174.57         8.94 o
  -3   1  26          3.24          6.74         2.34 o
  -2   1  26          6.69         15.28         2.62 o
  -1   1  26          7.61          5.59         3.11 o
   0   1  26          2.93          6.31         2.85 o
   1   1  26         13.66          6.83         3.43 o
   2   1  26          2.79         -1.12         4.00 o
   3   1  26         15.20         17.05         4.19 o
   4   1  26         11.94         16.26         4.32 o
   5   1  26          9.77         12.33         3.86 o
   6   1  26         42.59         42.45         4.22 o
   7   1  26         60.06         60.66         5.45 o
   8   1  26          2.64         18.81        10.73 o
 -15   2  26          0.20          9.87         9.51 o
 -14   2  26          0.15         -0.91         7.08 o
 -13   2  26          3.93          0.34         5.72 o
 -12   2  26          0.88         -0.42         5.46 o
 -11   2  26          5.18          1.20         5.61 o
 -10   2  26          0.71         -1.98         4.52 o
  -9   2  26          0.14          8.06         6.20 o
  -8   2  26         13.84          0.72         5.57 o
  -7   2  26          6.72          9.41         4.56 o
  -6   2  26          0.23          2.41         3.29 o
  -5   2  26        174.17        174.11         7.04 o
  -4   2  26        127.54        116.08         3.54 o
  -3   2  26         50.60         44.66         3.03 o
  -2   2  26         61.19         68.39         6.48 o
  -1   2  26          7.45         10.88         3.52 o
   0   2  26         15.28         26.60         3.84 o
   1   2  26        108.89        103.78         4.99 o
   2   2  26         22.26         23.55         5.77 o
   3   2  26          0.05          3.55         3.60 o
   4   2  26         53.37         53.40         4.20 o
   5   2  26         18.63         17.02         4.00 o
   6   2  26         13.04         11.52         3.76 o
   7   2  26          4.41         16.61         6.49 o
   8   2  26         53.80         35.61        10.39 o
 -13   3  26          1.10         12.45         7.08 o
 -12   3  26          1.27         -3.83         5.52 o
 -11   3  26         46.74         37.55         6.08 o
 -10   3  26         11.10          8.58         5.12 o
  -9   3  26          0.81          1.54         4.91 o
  -8   3  26         32.53         34.54         5.56 o
  -7   3  26          1.32          2.73         5.78 o
  -6   3  26          4.39          6.37         4.17 o
  -5   3  26         27.69         22.89         4.09 o
  -4   3  26          7.49          4.12         1.88 o
  -3   3  26         15.67         13.62         3.29 o
  -2   3  26         40.53         34.66         4.06 o
  -1   3  26          3.33         -1.90         3.60 o
   0   3  26         26.22         29.88         3.76 o
   1   3  26          1.36          1.13         3.22 o
   2   3  26          2.26          3.11         3.31 o
   3   3  26         49.45         43.66         5.50 o
   4   3  26          7.33          9.66         3.34 o
   5   3  26          0.45          6.72         5.06 o
   6   3  26          7.81         15.05         5.65 o
   7   3  26         47.72         34.96         8.35 o
 -12   4  26          1.95         -6.83         6.83 o
 -11   4  26          2.92         -0.51         6.15 o
 -10   4  26          7.01         10.58         4.89 o
  -9   4  26         14.49         14.93         4.66 o
  -8   4  26         24.05         18.11         4.89 o
  -7   4  26         33.03         46.30         4.78 o
  -6   4  26        103.74         91.56         5.53 o
  -5   4  26         20.31         14.53         4.29 o
  -4   4  26          1.82          2.07         3.60 o
  -3   4  26          0.29          3.22         3.13 o
  -2   4  26          3.05          9.35         3.15 o
  -1   4  26          1.74          5.68         3.18 o
   0   4  26          7.33         11.90         3.30 o
   1   4  26          0.05          3.80         3.27 o
   2   4  26         18.79         21.63         4.59 o
   3   4  26          3.02          8.08         3.27 o
   4   4  26          0.59          1.46         4.18 o
   5   4  26          9.41         19.63         6.36 o
   6   4  26          0.80          4.39         5.30 o
   7   4  26          0.79          2.79         8.53 o
 -12   5  26          4.75          2.78         6.86 o
 -11   5  26         25.35         29.97        11.31 o
 -10   5  26          1.98          0.03         6.34 o
  -9   5  26          1.18          2.53         4.54 o
  -8   5  26          0.24          4.35         3.98 o
  -7   5  26          5.11          5.45         4.58 o
  -6   5  26          1.24          4.25         3.65 o
  -5   5  26          4.76          0.02         3.28 o
  -4   5  26          6.90         16.18         4.31 o
  -3   5  26         17.09         24.79         4.13 o
  -2   5  26         19.87         16.52         3.97 o
  -1   5  26          1.49          4.68         3.40 o
   0   5  26          0.04         -2.06         3.41 o
   1   5  26          8.01         10.29         4.03 o
   2   5  26          5.92          3.32         5.15 o
   3   5  26          0.08         -0.71         5.36 o
   4   5  26         10.66         10.19         5.27 o
   5   5  26          0.83         -3.30         5.28 o
 -11   6  26          6.42         11.44         9.16 o
 -10   6  26          1.20         -0.85         8.60 o
  -9   6  26          1.02          8.30         8.26 o
  -8   6  26          0.00         -0.81         8.36 o
  -7   6  26          0.06         -7.18         8.06 o
  -6   6  26          1.53          2.88         5.73 o
  -5   6  26          0.06          1.88         4.48 o
  -4   6  26          0.00         -2.63         4.50 o
  -3   6  26          0.44          5.82         4.68 o
  -2   6  26          2.06          3.37         6.16 o
  -1   6  26          0.26         -1.42         7.33 o
   0   6  26         10.09          8.74         5.53 o
   1   6  26          1.51         -6.49         6.49 o
   2   6  26          2.51         -0.19         7.81 o
   3   6  26          2.04         -2.42         6.38 o
   4   6  26          7.99          4.36         8.69 o
 -16   1  27          0.13         -6.41        10.44 o
 -15   1  27          0.82          6.34         9.47 o
 -14   1  27          5.35          9.93         7.88 o
 -13   1  27          6.13         15.20         8.55 o
 -12   1  27         13.86         18.20         7.08 o
 -11   1  27         24.84         25.52         6.86 o
 -10   1  27         74.88         88.35        12.22 o
  -9   1  27          2.91          9.28         8.58 o
  -8   1  27         25.28         11.92         8.31 o
  -7   1  27         47.65         51.42        10.36 o
  -6   1  27         20.49         13.40         3.90 o
  -5   1  27          6.90          4.65         2.09 o
  -4   1  27         81.99         90.07         4.40 o
  -3   1  27         12.45          9.99         2.58 o
  -2   1  27          9.55         14.31         2.77 o
  -1   1  27         51.56         55.42         3.87 o
   0   1  27          5.24          5.03         3.15 o
   1   1  27          2.07          1.81         3.12 o
   2   1  27          5.48          7.71         6.23 o
   3   1  27         26.78         20.95         4.74 o
   4   1  27          9.11         12.34         8.43 o
   5   1  27         27.36         25.46         3.68 o
   6   1  27          0.09          5.49         3.58 o
   7   1  27          0.60         11.85         5.97 o
 -15   2  27          2.79         17.87        10.00 o
 -14   2  27          3.96          9.25         9.65 o
 -13   2  27          1.40         -4.02         5.58 o
 -12   2  27          1.27          0.96         6.29 o
 -11   2  27          0.03          3.60         5.57 o
 -10   2  27         16.72         17.19         5.33 o
  -9   2  27         27.25         32.18         8.75 o
  -8   2  27          0.01         -2.95         5.35 o
  -7   2  27         16.47         24.17         5.47 o
  -6   2  27          2.60          1.86         4.80 o
  -5   2  27          3.69          5.68         3.99 o
  -4   2  27          1.01          3.04         2.16 o
  -3   2  27        193.84        211.99         6.02 o
  -2   2  27         28.11         34.22         3.99 o
  -1   2  27         72.28         89.29         4.85 o
   0   2  27          2.98         10.13         3.56 o
   1   2  27         50.90         46.20         4.17 o
   2   2  27          0.53         -2.05         3.50 o
   3   2  27          3.89          3.43         3.51 o
   4   2  27          1.25          2.07         3.88 o
   5   2  27          6.31          3.08         5.38 o
   6   2  27          2.58          3.38         5.42 o
 -12   3  27          0.51          4.98         6.73 o
 -11   3  27         22.71         23.59         6.05 o
 -10   3  27          4.39         -0.63         5.45 o
  -9   3  27          1.21          1.56         5.40 o
  -8   3  27         43.17         32.65         5.41 o
  -7   3  27          0.71          1.83         5.71 o
  -6   3  27         59.68         61.89         5.42 o
  -5   3  27         46.83         41.90         4.50 o
  -4   3  27         21.09         14.88         4.39 o
  -3   3  27          0.33         -0.54         3.82 o
  -2   3  27          0.01         -3.75         3.75 o
  -1   3  27         16.15         24.02         4.06 o
   0   3  27          3.28          2.71         3.49 o
   1   3  27          1.33          8.57         3.30 o
   2   3  27          0.79          2.27         3.50 o
   3   3  27         41.22         47.03         4.03 o
   4   3  27         17.58         19.48         3.98 o
   5   3  27          1.16          7.96         5.81 o
   6   3  27          2.53          4.97         9.46 o
 -12   4  27          1.08         -5.24         7.03 o
 -11   4  27          0.01          1.08         6.60 o
 -10   4  27          6.93          4.38         6.35 o
  -9   4  27          9.70         15.31         4.82 o
  -8   4  27          4.81         10.53         4.89 o
  -7   4  27          0.57          6.05         5.08 o
  -6   4  27         38.67         33.64         4.67 o
  -5   4  27         13.54         18.19         4.42 o
  -4   4  27         57.02         63.45         5.41 o
  -3   4  27          5.10          5.28         3.74 o
  -2   4  27          5.53          6.20         3.40 o
  -1   4  27          7.21          5.72         4.95 o
   0   4  27          1.73          3.51         3.30 o
   1   4  27         14.60          8.22         3.32 o
   2   4  27          0.18          0.03         3.36 o
   3   4  27          0.60          4.21         4.32 o
   4   4  27          6.20          7.98         6.87 o
   5   4  27         22.80         33.60         6.14 o
   6   4  27          9.53         22.72         9.28 o
 -11   5  27          0.00         -2.46         7.28 o
 -10   5  27          3.45          1.98         6.55 o
  -9   5  27          0.49          7.80         4.78 o
  -8   5  27          6.42          6.83         5.45 o
  -7   5  27          0.70          6.90         4.13 o
  -6   5  27          0.79          5.18         4.06 o
  -5   5  27          0.42         -1.29         4.19 o
  -4   5  27          5.60          2.71         3.82 o
  -3   5  27         13.08         11.31         4.00 o
  -2   5  27          4.84          3.48         3.94 o
  -1   5  27          4.74          6.45         3.99 o
   0   5  27         10.61          7.97         4.08 o
   1   5  27          0.75         -4.12         4.79 o
   2   5  27          2.70          3.96         5.29 o
   3   5  27          4.25          6.74         5.53 o
   4   5  27          0.32         -4.18         5.41 o
   5   5  27          1.63          4.78         9.31 o
 -10   6  27         31.79         29.81        10.06 o
  -9   6  27         18.30         17.96         9.64 o
  -8   6  27          2.44         -5.89         8.37 o
  -7   6  27          0.05         -2.47         8.30 o
  -6   6  27          1.61          1.62         8.13 o
  -5   6  27          0.29         -5.57         6.65 o
  -4   6  27          9.55         15.45         4.87 o
  -3   6  27          1.97         -2.90         5.95 o
  -2   6  27          6.69          0.48         6.31 o
  -1   6  27         29.22         25.02         6.59 o
   0   6  27          3.13          1.65         8.28 o
   1   6  27          0.10         -6.18         6.85 o
   2   6  27          0.84         -0.12         9.80 o
   3   6  27          3.59          1.77         8.34 o
 -15   0  28        126.74        105.12        13.38 o
 -14   0  28          0.20         16.71        10.94 o
 -13   0  28         15.96         26.31        11.31 o
 -12   0  28         10.45          7.02         6.74 o
 -11   0  28         20.72         24.31        10.66 o
 -10   0  28          2.82         10.82         8.17 o
  -9   0  28         12.30         22.23         9.83 o
  -8   0  28          2.45          6.15         8.91 o
  -7   0  28        251.64        207.91        15.32 o
  -6   0  28         86.90        104.17        10.81 o
  -5   0  28         17.17         18.22         3.81 o
  -4   0  28         28.98         23.22         4.26 o
  -3   0  28         24.48         30.90         4.27 o
  -2   0  28         40.42         35.77         4.10 o
  -1   0  28          2.96          4.00         3.45 o
   0   0  28          0.45          3.68         4.09 o
   1   0  28          3.81          6.41         4.62 o
   2   0  28         23.98         30.55         5.23 o
   3   0  28         12.80         16.12         4.94 o
   4   0  28          3.50          6.15         4.57 o
   5   0  28          6.65         10.08         4.64 o
   6   0  28         30.37         41.02         4.96 o
 -16   1  28          5.56          4.72        10.15 o
 -15   1  28          3.75         10.30         9.77 o
 -14   1  28          0.26         18.63        11.14 o
 -13   1  28          4.41         10.78         7.14 o
 -12   1  28          1.37          8.74         6.60 o
 -11   1  28          1.26          3.49         6.40 o
 -10   1  28          2.16         18.08         8.70 o
  -9   1  28          5.68          6.33         7.55 o
  -8   1  28          0.37          3.08         7.39 o
  -7   1  28         19.75          6.02         7.01 o
  -6   1  28          5.11          6.74         5.98 o
  -5   1  28          1.33          0.57         2.17 o
  -4   1  28         12.15         14.23         3.63 o
  -3   1  28         61.16         48.37         3.49 o
  -2   1  28         37.53         34.47         7.11 o
  -1   1  28         23.67         20.86         4.55 o
   0   1  28          4.20          5.53         4.01 o
   1   1  28          2.17         -2.13         3.83 o
   2   1  28          6.52         13.17         3.37 o
   3   1  28          0.15          0.91         3.58 o
   4   1  28          1.28         -5.11         5.73 o
   5   1  28         17.15         19.31         4.89 o
   6   1  28          0.18          2.31         6.60 o
 -15   2  28          0.56         15.86        10.19 o
 -14   2  28          0.03         12.19        10.18 o
 -12   2  28          6.73          7.89         5.61 o
 -11   2  28         10.56         17.40         5.72 o
 -10   2  28          2.08          6.05         5.55 o
  -9   2  28         33.27         51.09         6.16 o
  -8   2  28          2.74          4.01         5.10 o
  -7   2  28          0.69          0.24         4.93 o
  -6   2  28         15.49         14.45         5.27 o
  -5   2  28         12.71         12.68         4.01 o
  -4   2  28          8.75          6.11         4.30 o
  -3   2  28        347.65        352.55         7.97 o
  -2   2  28         84.18         82.73         7.55 o
  -1   2  28        222.43        222.32         7.56 o
   0   2  28         50.81         46.37         4.40 o
   1   2  28         30.56         36.93         4.27 o
   2   2  28         16.52         22.18         7.25 o
   3   2  28          0.58          2.31         3.83 o
   4   2  28         42.82         47.24         4.38 o
   5   2  28          0.05          3.87        10.00 o
 -11   3  28          0.20         -0.54         6.96 o
 -10   3  28          2.80          2.92         6.08 o
  -9   3  28         22.84         26.61         5.83 o
  -8   3  28         27.56         27.72         5.90 o
  -7   3  28          0.06          1.19         8.34 o
  -6   3  28         16.41         12.56         4.39 o
  -5   3  28          9.03          3.11         4.06 o
  -4   3  28          0.16          2.69         4.02 o
  -3   3  28         20.11         24.45         5.01 o
  -2   3  28          9.03          7.93         4.32 o
  -1   3  28          6.74          1.54         3.83 o
   0   3  28          0.18          3.75         3.46 o
   1   3  28          3.48          0.50         3.48 o
   2   3  28          2.02          7.81         3.55 o
   3   3  28         23.71         25.27         4.43 o
   4   3  28          0.68         -1.13         5.57 o
   5   3  28         13.31         16.36         6.28 o
 -11   4  28          4.93         -3.18         6.84 o
 -10   4  28          4.81         -6.03         6.38 o
  -9   4  28          2.81         -1.11         6.26 o
  -8   4  28          0.06          1.80         6.09 o
  -7   4  28          0.41          7.61         5.35 o
  -6   4  28         45.25         29.35         4.65 o
  -5   4  28         12.77         21.86         4.16 o
  -4   4  28         41.54         32.69         4.22 o
  -3   4  28          1.35          4.00         3.95 o
  -2   4  28          0.12          1.30         4.15 o
  -1   4  28          1.02          4.44         3.47 o
   0   4  28          7.42          7.27         3.47 o
   1   4  28          7.46          5.79         3.50 o
   2   4  28          0.27          6.47         4.26 o
   3   4  28          0.23          9.97         5.72 o
   4   4  28          1.37          1.92         5.68 o
   5   4  28          5.78         16.26         9.97 o
   6   4  28          0.30          0.78         9.03 o
 -10   5  28          0.39          1.91         6.80 o
  -9   5  28         41.40         47.24         7.87 o
  -8   5  28          0.19          4.55         5.04 o
  -7   5  28          6.65          6.33         5.25 o
  -6   5  28         25.09         19.25         5.31 o
  -5   5  28          4.02          3.86         4.36 o
  -4   5  28          4.79          1.27         4.31 o
  -3   5  28          4.47          7.85         4.43 o
  -2   5  28          7.42          6.38         4.09 o
  -1   5  28         22.02         14.28         4.34 o
   0   5  28         13.61         14.46         4.78 o
   1   5  28          0.03         -5.36         5.60 o
   2   5  28          0.93         -2.20         5.50 o
   3   5  28          0.49         -1.07         5.55 o
   4   5  28          0.00          3.44         9.95 o
  -9   6  28          4.17         -3.53         9.01 o
  -8   6  28          5.10         14.77         8.54 o
  -7   6  28          0.30         -5.96         8.91 o
  -6   6  28          4.74          5.88         8.28 o
  -5   6  28          0.20         -1.84         6.34 o
  -4   6  28         13.59         17.62         6.21 o
  -3   6  28          8.96         17.00         6.63 o
  -2   6  28          0.37         -3.45         7.52 o
  -1   6  28          0.03          1.70         8.48 o
   0   6  28          1.23          0.86         8.00 o
   1   6  28          0.15         -3.49         8.43 o
   2   6  28          0.33         -4.48         9.51 o
 -14   1  29          0.40         31.70        11.10 o
 -13   1  29          2.02         32.01        11.59 o
 -12   1  29          0.96         12.60        11.23 o
 -11   1  29          0.21          6.94         6.67 o
 -10   1  29          0.00          9.24         6.95 o
  -9   1  29         12.46         -3.24         8.18 o
  -8   1  29          2.55         -1.05         9.60 o
  -7   1  29         10.16         -2.07         9.28 o
  -6   1  29          8.80         12.09         4.68 o
  -5   1  29         77.27         55.93         3.55 o
  -4   1  29         25.43         28.20         3.68 o
  -3   1  29         28.75         25.03         3.69 o
  -2   1  29         85.84         81.63         4.87 o
  -1   1  29          2.26          3.56         4.14 o
   0   1  29         14.24         14.68         4.12 o
   1   1  29          0.10         -1.13         3.80 o
   2   1  29          9.83         13.27         5.59 o
   3   1  29          0.68         -3.26         4.33 o
   4   1  29         17.17         16.86         4.09 o
   5   1  29         26.29         23.21         5.68 o
 -15   2  29         10.90         19.05        10.61 o
 -14   2  29          0.16         14.41        10.61 o
 -11   2  29          8.85         12.55         9.02 o
 -10   2  29          1.28          4.48         5.89 o
  -9   2  29          0.09          7.37         5.23 o
  -8   2  29          0.07          4.69         5.21 o
  -7   2  29          2.86          1.30         4.84 o
  -6   2  29          0.33         -1.29         3.96 o
  -5   2  29          2.41         -1.53         4.17 o
  -4   2  29          0.27          0.49         4.36 o
  -3   2  29        179.09        218.83         8.44 o
  -2   2  29         15.25         18.63         4.94 o
  -1   2  29         85.77         97.13         5.15 o
   0   2  29         19.71         24.33         4.19 o
   1   2  29          5.87          6.20         4.08 o
   2   2  29          4.22          5.28         3.62 o
   3   2  29         11.60          6.51         3.85 o
   4   2  29          9.59          3.08         5.79 o
   5   2  29         14.07         29.28        10.66 o
 -11   3  29          0.01          1.12        10.09 o
 -10   3  29          1.11          2.71         6.72 o
  -9   3  29         24.08         24.40         9.90 o
  -8   3  29          0.49         10.51         5.97 o
  -7   3  29          6.30          4.07         6.61 o
  -6   3  29         29.78         28.87         5.41 o
  -5   3  29         20.39         15.93         4.21 o
  -4   3  29          0.02          5.39         4.16 o
  -3   3  29         12.74          8.58         4.69 o
  -2   3  29          0.43          1.41         6.97 o
  -1   3  29         15.77          6.80         4.10 o
   0   3  29          0.09          0.63         3.69 o
   1   3  29          2.08         -0.47         3.72 o
   2   3  29          0.03         -1.44         3.72 o
   3   3  29         23.31         36.50         5.97 o
   4   3  29         33.31         30.55         6.59 o
 -10   4  29          6.51         -2.60         6.67 o
  -9   4  29          1.77         -2.00         7.16 o
  -8   4  29          5.79          3.77         6.28 o
  -7   4  29          0.00          6.23         6.51 o
  -6   4  29          7.14          3.63         4.85 o
  -5   4  29          0.00          1.00         3.97 o
  -4   4  29         17.11         12.59         4.12 o
  -3   4  29         13.81         15.75         4.10 o
  -2   4  29          0.24         -2.98         4.12 o
  -1   4  29          0.29          8.26         4.34 o
   0   4  29          0.86          2.90         3.50 o
   1   4  29          0.78          2.80         4.32 o
   2   4  29          8.66         22.58         6.06 o
   3   4  29         13.18         15.55         5.60 o
   4   4  29          7.66         24.25        10.50 o
   5   4  29          0.05         11.72         9.63 o
  -9   5  29         13.71          3.92         9.28 o
  -8   5  29         10.25          6.24         5.26 o
  -7   5  29          1.01          3.69         5.38 o
  -6   5  29          2.12          4.54         5.63 o
  -5   5  29          0.34          0.50         4.31 o
  -4   5  29          1.63          7.48         4.45 o
  -3   5  29         18.24         23.10         5.01 o
  -2   5  29         12.13          7.99         5.48 o
  -1   5  29          2.15         -2.48         5.70 o
   0   5  29          6.41         15.58         8.50 o
   1   5  29          5.95          9.51         5.56 o
   2   5  29          5.20          1.87         5.68 o
   3   5  29          0.09         -4.60        10.13 o
   4   5  29          0.00        -10.02        10.02 o
  -7   6  29          3.93         -1.76         8.93 o
  -6   6  29          0.39          2.60         8.86 o
  -5   6  29          1.42          2.60         8.71 o
  -4   6  29          0.34         -1.87         6.37 o
  -3   6  29          0.76         -1.45         6.70 o
  -2   6  29          0.98         14.78         9.05 o
  -1   6  29          2.61          3.52         8.38 o
   0   6  29          1.07          7.96         9.41 o
 -12   0  30          5.04         40.43        11.93 o
 -11   0  30         48.58         34.06        10.60 o
 -10   0  30         38.14         41.06        11.87 o
  -9   0  30         13.21         21.11         9.09 o
  -8   0  30         37.86         34.79        10.22 o
  -7   0  30         13.50         10.68         9.65 o
  -6   0  30          0.81         -1.06         8.42 o
  -5   0  30         11.50          7.48         6.15 o
  -4   0  30          4.78          4.32         5.38 o
  -3   0  30          7.32          3.57         4.52 o
  -2   0  30         14.73         11.17         4.90 o
  -1   0  30          2.48          8.38         5.01 o
   0   0  30          5.31          4.30         5.56 o
   1   0  30          0.17          7.95         5.57 o
   2   0  30         26.27         16.98         8.78 o
   3   0  30         11.49          5.80        11.09 o
 -13   1  30          0.28         14.57        10.97 o
 -11   1  30         46.83         40.23        11.98 o
 -10   1  30          0.69         -0.88         4.98 o
  -9   1  30          1.89          8.90        10.46 o
  -8   1  30          1.46         -5.44         9.45 o
  -7   1  30          0.07          8.54         9.16 o
  -6   1  30         17.24         16.52         4.23 o
  -5   1  30          1.46          6.01        10.42 o
  -4   1  30          1.28          3.08         4.54 o
  -3   1  30          3.62          4.01         3.81 o
  -2   1  30        128.02        114.08         5.57 o
  -1   1  30         36.95         45.74         4.79 o
   0   1  30          2.91          1.22         5.80 o
   1   1  30          5.90          3.28         3.78 o
   2   1  30          1.75          2.81         4.02 o
   3   1  30          2.34          2.64         3.68 o
   4   1  30          4.78          2.53         5.61 o
 -10   2  30          5.03          1.03         6.29 o
  -9   2  30          0.64         11.18         5.74 o
  -8   2  30          2.24          5.74         5.76 o
  -7   2  30          9.13         16.79         7.04 o
  -6   2  30          5.33          0.26         4.33 o
  -5   2  30          7.80          4.81         4.94 o
  -4   2  30          1.03         -3.83         4.45 o
  -3   2  30         70.10         64.31         5.81 o
  -2   2  30         49.04         49.08         7.62 o
  -1   2  30         40.58         32.86         5.44 o
   0   2  30         77.99         79.67         7.31 o
   1   2  30          7.38          3.29         3.82 o
   2   2  30          0.12         -0.14         3.68 o
   3   2  30          9.06          3.62         3.92 o
   4   2  30          0.19          0.93         9.40 o
  -9   3  30          0.47         -2.66         8.14 o
  -8   3  30          0.33          7.21         6.53 o
  -7   3  30          3.42         14.17         6.74 o
  -6   3  30          6.00          7.62         4.18 o
  -5   3  30          0.30          2.69         4.01 o
  -4   3  30         26.54         20.04         4.64 o
  -3   3  30          8.30          3.62         4.79 o
  -2   3  30          0.73          1.58         4.97 o
  -1   3  30          0.02          1.75         4.42 o
   0   3  30          1.43          3.28         4.74 o
   1   3  30          1.84         -1.65         3.90 o
   2   3  30          6.11          2.19         5.72 o
   3   3  30         17.63         17.92        10.19 o
  -8   4  30          3.94          6.75         6.80 o
  -7   4  30          0.96         -2.03         6.80 o
  -6   4  30          1.37         -2.48         4.91 o
  -5   4  30          7.74          9.43         4.64 o
  -4   4  30          7.52          7.11         4.62 o
  -3   4  30          5.82         10.12         4.52 o
  -2   4  30          1.98         11.20         4.32 o
  -1   4  30          2.50         10.11         5.36 o
   0   4  30          6.37          5.03         4.86 o
   1   4  30          2.00          1.41         5.88 o
   2   4  30          1.92         15.13        10.63 o
   3   4  30         31.16         46.81        11.89 o
   4   4  30         14.35         17.80        10.87 o
   5   4  30          4.38          7.74        10.23 o
  -7   5  30          9.70         14.69         5.41 o
  -6   5  30          0.86         -1.62         5.43 o
  -5   5  30         25.08         22.01         5.91 o
  -4   5  30         38.61         54.28         7.46 o
  -3   5  30          7.60         11.11         5.59 o
  -2   5  30          2.46         -0.49         6.70 o
  -1   5  30          5.50         15.76         6.96 o
  -9   1  31          0.12         -5.73         7.41 o
  -8   1  31         13.88          6.38         9.50 o
  -7   1  31          8.47          8.80         9.48 o
  -6   1  31         29.21         27.22        10.12 o
  -5   1  31          8.34         12.93         4.52 o
  -4   1  31          0.51         -0.46         4.72 o
  -3   1  31         36.75         40.20         6.14 o
  -2   1  31         23.35         23.07         5.59 o
  -1   1  31          1.04         -0.27         6.08 o
   0   1  31          5.67          8.86         4.86 o
   1   1  31          0.01         -4.58         5.38 o
   2   1  31          3.39          2.09         5.09 o
   3   1  31          8.03         24.95         9.85 o
   4   1  31          5.73         23.41         9.78 o
  -9   2  31          1.41         -1.13         7.42 o
  -8   2  31          0.42          3.28         6.25 o
  -7   2  31         13.38          9.87         6.06 o
  -6   2  31          3.39         -1.02         4.16 o
  -5   2  31          0.32          0.28         4.36 o
  -4   2  31         16.29          9.48         5.67 o
  -3   2  31          0.65         -3.09         4.69 o
  -2   2  31          6.84          7.52         5.03 o
  -1   2  31         60.82         55.60         6.16 o
   0   2  31          0.65         -0.01         5.42 o
   1   2  31         16.41          9.24         5.42 o
   2   2  31          4.90         -0.23         5.59 o
   3   2  31          1.15          3.65         9.21 o
   4   2  31          0.60         -0.95         8.93 o
  -8   3  31          1.94         -4.03         6.82 o
  -7   3  31          2.87          4.41         6.67 o
  -6   3  31          9.00          7.41         4.75 o
  -5   3  31          0.00         -3.68         4.80 o
  -4   3  31          1.06         14.05         4.77 o
  -3   3  31          0.33          4.75         4.78 o
  -2   3  31          0.07          4.97         5.22 o
  -1   3  31          0.32          2.94         4.50 o
   0   3  31          0.68          5.05         5.66 o
   1   3  31          0.90         -5.52         9.54 o
   2   3  31          2.57          6.75         9.51 o
  -6   4  31          2.04          6.77         5.26 o
  -5   4  31          6.83          7.10         4.52 o
  -4   4  31          6.64          7.27         4.74 o
  -3   4  31          0.24          8.36         4.71 o
  -2   4  31          3.14         -3.87         4.59 o
  -1   4  31          2.29         -6.61         7.68 o
  -7   5  31          6.16         20.01         9.71 o
  -6   5  31          0.67          5.64         9.46 o
  -5   5  31          1.93          3.38         9.52 o
  -4   5  31          5.77         22.99        10.65 o
  -8   0  32          1.88         -2.30         8.81 o
  -7   0  32          2.76         10.21         9.48 o
  -6   0  32          7.29         16.88        10.25 o
  -5   0  32         49.67         41.67        10.60 o
  -4   0  32          5.52          1.12         8.57 o
  -3   0  32          9.58          6.75        10.08 o
  -2   0  32          8.85          1.61         5.30 o
  -1   0  32         42.20         37.33         6.06 o
   0   0  32         20.44         32.11        15.94 o
   1   0  32         10.44         28.85         8.08 o
   2   0  32          3.50         17.51         8.33 o
  -7   1  32          4.58          4.15         6.87 o
  -6   1  32         23.57         27.89         7.18 o
  -5   1  32          7.06          6.19         6.95 o
  -4   1  32         11.28          6.76        16.82 o
  -3   1  32          1.12          1.41         6.34 o
  -2   1  32         20.37         30.44         5.26 o
  -1   1  32         19.56         14.63         5.46 o
   0   1  32         13.12          0.93         4.94 o
   1   1  32          7.77          1.54         7.99 o
   2   1  32          9.41         14.52         9.71 o
   3   1  32          0.00          6.78         8.91 o
   4   1  32         12.68         32.84        10.26 o
  -7   2  32         10.00          7.91        10.47 o
  -6   2  32          0.00         -7.82         7.82 o
  -5   2  32          6.92          4.44         7.27 o
  -4   2  32          0.60         -1.61         4.82 o
  -3   2  32          8.67          4.69         4.52 o
  -2   2  32         38.68         28.56         5.64 o
  -1   2  32         86.78         89.90         8.79 o
   0   2  32         19.73         21.09         9.06 o
   1   2  32          3.68         -0.86         8.72 o
   2   2  32         10.69         14.40         9.97 o
   3   2  32          1.89         -0.93         9.35 o
  -5   3  32          6.39         -2.13         7.20 o
  -4   3  32          1.50         -3.85         5.07 o
  -3   3  32          3.00          6.53        13.81 o
  -2   3  32          0.48         -0.83         7.54 o
  -1   3  32         14.26         23.38         8.63 o
   0   3  32          4.69         -3.59         9.36 o
   1   3  32          8.03         18.69        10.16 o
  -5   4  32          2.52          4.42         6.25 o
  -4   4  32          0.02         -1.82         6.25 o
  -3   4  32          5.25          2.67         7.91 o
  -2   4  32          3.91          5.57         8.94 o
  -6   5  32         11.56         24.13        10.28 o
  -1   1  33          2.89          2.76         7.79 o
   0   1  33         41.01         40.46         9.40 o
   1   1  33          5.66         12.57         8.77 o
   2   1  33          3.26         -3.28         8.47 o
   3   1  33          0.30          3.45         9.45 o
  -2   2  33          1.40          2.96         7.53 o
  -1   2  33          5.75         -0.78         8.73 o
   0   2  33          0.58         -1.64         8.60 o
   1   2  33          2.26         -1.74         9.53 o
   2   2  33          2.47         -8.27         9.83 o
  -3   3  33         28.78         18.39         8.47 o
  -2   3  33          5.76         13.45         8.53 o
  -1   3  33          7.70         15.78         9.05 o
   0   3  33          2.07         -1.81         9.48 o
  -3   4  33          1.98         -2.69         8.56 o
   2   1  34          0.17         -5.02         9.08 o
   3   1  34          0.00          3.51         9.36 o
   0   2  34          1.01         -7.47         9.14 o
   1   2  34          0.50          5.28         9.39 o
  -1   3  34         18.86         16.87         9.14 o
                                                
